# Supplementary material for: How AlphaFold2 shaped the structural coverage of the human transmembrane proteome
Source: Sci Rep. 2023 Nov 20;13:20283. doi: 10.1038/s41598-023-47204-7 (PMC10662385; doi:10.1038/s41598-023-47204-7)
Supplement: Supplementary file 2 — Supplementary Tables. [file 41598_2023_47204_MOESM2_ESM.xlsx]

## Sheet: STable1- benchmark1 (TMAF)
HTP	UniProt	PDB
HTP_003105	RPN1_HUMAN	6s7t_E
HTP_003861	TM14B_HUMAN	2los_A
HTP_001164	COX8C_HUMAN	8d4t_M
HTP_003352	EMC7_HUMAN	6z3w_G
HTP_010623	CLCKB_HUMAN	6coy_A
HTP_000210	VATL_HUMAN	6c6l_D
HTP_002925	TNR16_HUMAN	2mic_A
HTP_004936	NTRK3_HUMAN	2n90_A
HTP_002901	GLP2R_HUMAN	6b3j_R
HTP_003744	ADCY9_HUMAN	7pd4_A
HTP_001318	CD19_HUMAN	7jic_A
HTP_002513	CD3E_HUMAN	6jxr_f
HTP_001792	STING_HUMAN	7sii_A
HTP_004276	FXYD4_HUMAN	2jo1_A
HTP_001691	CRCM1_HUMAN	6aki_A
HTP_003180	S26A5_HUMAN	7lgu_A
HTP_003455	EMC4_HUMAN	6z3w_D
HTP_000639	KCNJ1_HUMAN	6baa_A
HTP_002270	OTOP2_HUMAN	6nf6_A
HTP_004948	LT4R2_HUMAN	7vkt_A
HTP_003642	OTOP3_HUMAN	6nf6_A
HTP_002263	TRPM4_HUMAN	6bqr_D
HTP_000546	ABCG5_HUMAN	7jr7_A
HTP_004476	GBRR1_HUMAN	6hug_B
HTP_004871	AGRG3_HUMAN	7d76_R
HTP_003174	ARSD_HUMAN	1p49_A
HTP_004592	HIG2A_HUMAN	2lom_A
HTP_003229	B3AT_HUMAN	7tvz_A
HTP_001449	PE2R3_HUMAN	6ak3_B
HTP_003008	MTLR_HUMAN	7f9y_R
HTP_000910	EPOR_HUMAN	2mv6_A
HTP_002698	NNTM_HUMAN	6qti_A
HTP_001837	EMC1_HUMAN	7adp_A
HTP_010893	CASR_HUMAN	7dd5_A
HTP_200206	EMC5_HUMAN	7adp_E
HTP_004404	WLS_HUMAN	7drt_B
HTP_004500	HVCN1_HUMAN	5oqk_A
HTP_004786	TNFA_HUMAN	7asy_A
HTP_001052	KCNK1_HUMAN	7sk0_A
HTP_002579	5HT3A_HUMAN	6be1_A
HTP_003962	UN93B_HUMAN	7c76_B
HTP_002377	MGST1_HUMAN	4bpm_A
HTP_001580	SNN_HUMAN	1zza_A
HTP_003799	TREM2_HUMAN	6z0g_A
HTP_001639	SSR3_HUMAN	5dhg_A
HTP_003660	NU4LM_HUMAN	7ak5_K
HTP_004220	ATG9B_HUMAN	7jlo_A
HTP_001869	S6A15_HUMAN	6m18_A
HTP_003387	KCNKH_HUMAN	4i9w_A
HTP_000999	GRM7_HUMAN	7dgd_A
HTP_001981	ERBB3_HUMAN	2l9u_A
HTP_001519	CNGA3_HUMAN	5h3o_A
HTP_002549	5HT2A_HUMAN	6a93_A
HTP_001711	ABCB6_HUMAN	7d7n_A
HTP_003983	CAC1D_HUMAN	6byo_A
HTP_004240	BKRB2_HUMAN	7f2o_R
HTP_000046	KCNH1_HUMAN	7cn0_A
HTP_001629	CCG8_HUMAN	6dlz_A
HTP_000024	CYB_HUMAN	2a06_C
HTP_002455	ACE2_HUMAN	6m18_B
HTP_000641	CAC1B_HUMAN	7mix_A
HTP_001324	CD81_HUMAN	7jic_B
HTP_003170	LAMP1_HUMAN	2mof_A
HTP_002419	KCJ16_HUMAN	6baa_A
HTP_001852	BEST1_HUMAN	6n23_A
HTP_002493	NU4M_HUMAN	7ak5_M
HTP_003106	AQP10_HUMAN	6f7h_A
HTP_004228	NTR2_HUMAN	6os9_R
HTP_004725	AL5AP_HUMAN	2q7m_A
HTP_001819	BCS1_HUMAN	6sh3_A
HTP_010393	ABCB5_HUMAN	7a65_A
HTP_003240	CLD8_HUMAN	6ake_A
HTP_001043	ITAL_HUMAN	2m3e_A
HTP_001855	STEA2_HUMAN	6hcy_C
HTP_004964	KCNH8_HUMAN	7cn0_A
HTP_000142	C560_HUMAN	3abv_C
HTP_010205	TRPV6_HUMAN	6b5v_A
HTP_000382	AT2B2_HUMAN	6a69_A
HTP_000898	FXYD5_HUMAN	3a3y_G
HTP_011003	RHBG_HUMAN	3hd6_A
HTP_004139	PGFRB_HUMAN	2l6w_A
HTP_002675	KCNC2_HUMAN	7phh_A
HTP_004341	PTC2_HUMAN	6dmb_A
HTP_003336	GRIA1_HUMAN	6dlz_A
HTP_004517	AT12A_HUMAN	3a3y_A
HTP_001722	JAGN1_HUMAN	6wvd_A
HTP_001375	MCU_HUMAN	5id3_A
HTP_010008	FMO6_HUMAN	6sem_A
HTP_002106	EMC3_HUMAN	6ww7_C
HTP_001389	CXCR2_HUMAN	6lfm_R
HTP_004416	ANO10_HUMAN	5oc9_A
HTP_000925	VAMP1_HUMAN	3hd7_A
HTP_003161	NDUB6_HUMAN	7ak5_i
HTP_001937	NTR1_HUMAN	4buo_A
HTP_002689	PSN1_HUMAN	7c9i_B
HTP_003648	COX7C_HUMAN	3abk_L
HTP_000753	KCNE5_HUMAN	2ndj_A
HTP_003632	DGAT1_HUMAN	6vp0_C
HTP_001853	NPCL1_HUMAN	6v3f_A
HTP_003484	GHSR_HUMAN	7f9y_R
HTP_003714	ERD23_HUMAN	6i6b_A
HTP_010285	CX6A1_HUMAN	3abk_G
HTP_001876	FZD8_HUMAN	6bd4_A
HTP_000909	CXG1_HUMAN	7jjp_A
HTP_004265	AQP4_HUMAN	2b6o_A
HTP_000234	5HT1A_HUMAN	7c61_A
HTP_001142	S40A1_HUMAN	6w4s_F
HTP_003446	ABCA3_HUMAN	7w01_A
HTP_001368	ATPK_HUMAN	6tt7_R
HTP_000806	TRPV4_HUMAN	7aa5_A
HTP_003478	LAMP2_HUMAN	2mof_A
HTP_000030	TPC2_HUMAN	6nq0_A
HTP_001823	PI2R_HUMAN	7cx2_R
HTP_001173	EAA2_HUMAN	7awl_A
HTP_003952	DOXA1_HUMAN	7d3e_B
HTP_003825	CRFM7_HUMAN	7eki_A
HTP_001264	KCNU1_HUMAN	7pxe_A
HTP_002092	EBP_HUMAN	6oht_A
HTP_200288	SPCS1_HUMAN	7p2p_D
HTP_002810	COX7R_HUMAN	3abk_J
HTP_000257	TSPO2_HUMAN	2mgy_A
HTP_004904	PPLA_HUMAN	1fjk_A
HTP_002439	S12A2_HUMAN	7d10_A
HTP_000580	CAHM2_HUMAN	6lmw_A
HTP_200213	TACAN_HUMAN	7cxr_A
HTP_004728	SPTC1_HUMAN	7cqi_C
HTP_004324	FPR3_HUMAN	7euo_R
HTP_000007	PE2R1_HUMAN	6iiu_A
HTP_002644	UT1_HUMAN	4ezc_A
HTP_000761	KCND3_HUMAN	7e7z_A
HTP_010613	KCE1B_HUMAN	2m0q_A
HTP_003312	CXCR5_HUMAN	2lnl_A
HTP_010896	BNIP3_HUMAN	2ka1_A
HTP_004562	GLRB_HUMAN	7mlu_A
HTP_003444	TPC1_HUMAN	6c96_A
HTP_004249	AT132_HUMAN	7m5v_A
HTP_000355	A4_HUMAN	7b3j_A
HTP_002776	PTC1_HUMAN	6dmb_A
HTP_004705	ABCA4_HUMAN	7e7q_A
HTP_003536	DAD1_HUMAN	6c26_2
HTP_000967	INSI1_HUMAN	7etw_A
HTP_003539	SDC4_HUMAN	6ith_A
HTP_000808	NDUC2_HUMAN	7ak5_d
HTP_004369	ATNG_HUMAN	3a3y_G
HTP_003888	TM141_HUMAN	2lor_A
HTP_002420	FZD9_HUMAN	6bd4_A
HTP_003190	NU5M_HUMAN	7ak5_L
HTP_002590	SERC2_HUMAN	6sp2_A
HTP_001557	TNR1A_HUMAN	7k7a_A
HTP_001392	HRH2_HUMAN	7ul3_A
HTP_001129	FXYD7_HUMAN	2jo1_A
HTP_004818	ABCBA_HUMAN	7a65_A
HTP_002365	ATP8_HUMAN	6j5i_8
HTP_001366	QCR10_HUMAN	1be3_K
HTP_000158	GABR2_HUMAN	7c7q_B
HTP_002477	CCR7_HUMAN	5lwe_A
HTP_001515	TM175_HUMAN	6w8o_A
HTP_000367	PAQR2_HUMAN	6krz_A
HTP_004589	TSPO_HUMAN	2mgy_A
HTP_002238	KCNE3_HUMAN	2ndj_A
HTP_004346	VATO_HUMAN	6c6l_C
HTP_001265	ELOV4_HUMAN	6y7f_A
HTP_004301	AT8B3_HUMAN	7py4_A
HTP_001163	ACHG_HUMAN	4aq5_B
HTP_001358	S4A5_HUMAN	6caa_A
HTP_010760	KCNS1_HUMAN	7wf3_H
HTP_001081	AT2A2_HUMAN	7e7s_A
HTP_004623	TM38A_HUMAN	6iyu_A
HTP_004781	FACE1_HUMAN	4aw6_B
HTP_001788	LTC4S_HUMAN	3b29_A
HTP_004021	AT8A2_HUMAN	6k7g_A
HTP_000754	FXYD6_HUMAN	3a3y_G
HTP_000180	NMDZ1_HUMAN	7eoq_B
HTP_003594	B2CL1_HUMAN	6f46_A
HTP_002595	INSR_HUMAN	2mfr_A
HTP_004223	ABCC8_HUMAN	6baa_E
HTP_000913	GSG1L_HUMAN	7ryz_A
HTP_003102	RPN2_HUMAN	6s7t_F
HTP_004457	RAMP3_HUMAN	6uus_E
HTP_003257	C5AR1_HUMAN	6c1q_B
HTP_002298	P2RX7_HUMAN	6ah4_A
HTP_200197	ATPMK_HUMAN	6j5i_i
HTP_001262	FCERG_HUMAN	2hac_A
HTP_200352	MITOS_HUMAN	6a6m_A
HTP_003556	CD20_HUMAN	6vja_C
HTP_002929	ORML2_HUMAN	7cqi_A
HTP_000131	KCNF1_HUMAN	7wf3_H
HTP_002931	S1PR5_HUMAN	7eo2_A
HTP_004205	S12A6_HUMAN	7d14_A
HTP_003694	VKORL_HUMAN	6wv3_A
HTP_002011	GTR2_HUMAN	5c65_A
HTP_004647	KCA10_HUMAN	6ebk_B
HTP_003571	NMDE1_HUMAN	7eoq_A
HTP_003995	NDUBB_HUMAN	7ak5_g
HTP_003256	TA2R_HUMAN	6iiu_A
HTP_003944	SC61G_HUMAN	5a6u_G
HTP_003601	S35A2_HUMAN	6oh2_A
HTP_002247	OTOP1_HUMAN	6nf4_A
HTP_004025	GPT_HUMAN	6bw5_A
HTP_004498	MLEC_HUMAN	6s7t_I
HTP_002183	S4A7_HUMAN	6caa_A
HTP_002900	SLC31_HUMAN	6li9_A
HTP_004442	VGLU3_HUMAN	6v4d_A
HTP_001460	KCNK3_HUMAN	6rv2_A
HTP_200071	PACC1_HUMAN	7ji3_A
HTP_003153	RAMP1_HUMAN	6e3y_E
HTP_010878	RENR_HUMAN	6vq8_p
HTP_004366	VGFR3_HUMAN	2m59_A
HTP_001424	NDUB4_HUMAN	7ak5_m
HTP_003820	TLR3_HUMAN	7c76_A
HTP_000107	SCN7A_HUMAN	7k18_A
HTP_200302	SCD_HUMAN	4ymk_A
HTP_004376	MC4R_HUMAN	7f4d_R
HTP_004857	NDUB5_HUMAN	7ak5_h
HTP_004296	CCR2_HUMAN	6akx_A
HTP_000675	LRC8D_HUMAN	6djb_A
HTP_002221	SMO_HUMAN	4jkv_A
HTP_010965	ASIC4_HUMAN	6ave_A
HTP_002428	NKG2E_HUMAN	2l35_A
HTP_002518	STX4_HUMAN	3hd7_B
HTP_002259	CY561_HUMAN	5zle_A
HTP_001457	S26A6_HUMAN	7lgu_A
HTP_003305	HHAT_HUMAN	7mhy_A
HTP_001387	AT11B_HUMAN	7bsp_A
HTP_002043	DISP1_HUMAN	7e2g_D
HTP_002725	GABR1_HUMAN	7c7q_A
HTP_002526	ITB5_HUMAN	2k9j_B
HTP_000387	AA2AR_HUMAN	6d9h_R
HTP_010764	LBR_HUMAN	4quv_A
HTP_001677	CD3Z_HUMAN	2hac_A
HTP_002864	ATP4B_HUMAN	7efl_B
HTP_002783	BAK_HUMAN	7ofm_A
HTP_000423	NU3M_HUMAN	7ak6_A
HTP_001074	NDUB2_HUMAN	7ak5_j
HTP_002278	CXA3_HUMAN	5er7_B
HTP_003801	CAHM5_HUMAN	7d60_A
HTP_001524	TTYH2_HUMAN	7p54_A
HTP_003659	ACER3_HUMAN	6g7o_A
HTP_001702	GBRB2_HUMAN	6hug_B
HTP_000143	CLCN6_HUMAN	7bxu_A
HTP_004310	KCNK5_HUMAN	6wlv_A
HTP_004202	5HT2B_HUMAN	6a93_A
HTP_003172	CCR8_HUMAN	7f1q_R
HTP_000381	VA0E2_HUMAN	6vq8_e
HTP_003998	NDUA3_HUMAN	7ak6_b
HTP_000659	KCNJ3_HUMAN	6baa_A
HTP_000743	ABCBB_HUMAN	7a65_A
HTP_001499	GLPA_HUMAN	1afo_A
HTP_000628	PTGES_HUMAN	4al0_A
HTP_000422	PK2L1_HUMAN	6a70_A
HTP_004605	SL9A5_HUMAN	7dsw_B
HTP_003026	CXCR3_HUMAN	6lfm_R
HTP_000310	TM258_HUMAN	6s7t_C
HTP_002952	PCD15_HUMAN	6c14_A
HTP_002691	DRD4_HUMAN	7cmu_R
HTP_000004	CRFR1_HUMAN	6p9x_R
HTP_004274	SL9A2_HUMAN	7dsw_B
HTP_003649	COX3_HUMAN	3abk_C
HTP_200061	TRAR2_HUMAN	6jxr_m
HTP_000160	SUCR1_HUMAN	6ibb_A
HTP_003533	CFTR_HUMAN	6d3r_A
HTP_000862	DUOX1_HUMAN	7d3e_A
HTP_001822	CD3G_HUMAN	6jxr_g
HTP_000865	4F2_HUMAN	7b00_B
HTP_003703	SCN5A_HUMAN	7dtc_A
HTP_002310	P2RX2_HUMAN	6ah4_A
HTP_002524	GBRE_HUMAN	6hug_C
HTP_004004	KCNN3_HUMAN	6cnm_A
HTP_003007	ANO2_HUMAN	7b5c_A
HTP_004507	PACR_HUMAN	7cz5_R
HTP_003403	MFS2B_HUMAN	7mjs_X
HTP_000301	KCNH7_HUMAN	7cn0_A
HTP_003917	TLR4_HUMAN	5nam_A
HTP_000757	CAC1H_HUMAN	6kzo_A
HTP_003267	CAMLG_HUMAN	6so5_E
HTP_002182	COX6C_HUMAN	3abk_I
HTP_003284	MOT3_HUMAN	7bp3_A
HTP_004947	CYBR1_HUMAN	5zle_A
HTP_001287	DRD5_HUMAN	5a8e_A
HTP_000019	CCRL2_HUMAN	7f1q_R
HTP_002264	HCN4_HUMAN	6gyn_A
HTP_000527	PANX1_HUMAN	7dwb_A
HTP_000993	EMC6_HUMAN	7adp_F
HTP_001861	KCNB2_HUMAN	7e7z_A
HTP_004715	SC6A5_HUMAN	6awn_A
HTP_004138	LHPL4_HUMAN	6c14_B
HTP_002724	KCNA5_HUMAN	6ebk_B
HTP_001719	AT1B1_HUMAN	3a3y_B
HTP_003894	S26A9_HUMAN	7ch1_A
HTP_000590	EMRE_HUMAN	6k7x_H
HTP_001474	RNK_HUMAN	6vq8_f
HTP_004186	QCR9_HUMAN	2a06_W
HTP_004878	GRM5_HUMAN	7dgd_A
HTP_003620	KCMB4_HUMAN	6v22_E
HTP_000094	PCFT_HUMAN	7bc6_A
HTP_003452	APH1A_HUMAN	5a63_C
HTP_000632	MGST3_HUMAN	6ssr_A
HTP_003540	NU6M_HUMAN	7ak6_J
HTP_000829	SC6A7_HUMAN	6awn_A
HTP_000920	CLD14_HUMAN	6ake_A
HTP_003258	GPBAR_HUMAN	7bw0_R
HTP_010981	OPSR_HUMAN	4a4m_A
HTP_001231	AT5G3_HUMAN	5ara_J
HTP_001991	S29A2_HUMAN	6ob6_A
HTP_004033	TRPC5_HUMAN	7wdb_A
HTP_000493	KCNKA_HUMAN	4bw5_A
HTP_010788	S61A2_HUMAN	5a6u_A
HTP_003234	CLD15_HUMAN	6akf_A
HTP_001561	NOTC1_HUMAN	6idf_E
HTP_004122	OX2R_HUMAN	7l1u_R
HTP_001222	CAHM1_HUMAN	7dsc_A
HTP_004917	TLR8_HUMAN	7cyn_B
HTP_003992	NDUB8_HUMAN	7ak5_l
HTP_002442	GBRA3_HUMAN	6hug_A
HTP_001685	V1BR_HUMAN	7bb6_A
HTP_002498	S13A4_HUMAN	7jsk_A
HTP_000805	TYOBP_HUMAN	2l35_A
HTP_000504	SL9A9_HUMAN	6z3y_B
HTP_010756	COX42_HUMAN	3abk_D
HTP_001175	CNR1_HUMAN	6kpf_R
HTP_001450	CD4_HUMAN	2klu_A
HTP_002148	5HT4R_HUMAN	4ami_A
HTP_001306	NALCN_HUMAN	7cm3_A
HTP_002521	P2RX6_HUMAN	6ah4_A
HTP_002120	AT1B4_HUMAN	3b8e_D
HTP_002914	CXG3_HUMAN	6l3t_A
HTP_200343	TRBR2_HUMAN	6jxr_n
HTP_002668	SC61B_HUMAN	5a6u_B
HTP_002911	NDUA1_HUMAN	7ak6_a
HTP_000013	ABCG1_HUMAN	7fdv_A
HTP_000652	TR10B_HUMAN	6nhw_A
HTP_003473	NPC1_HUMAN	6uox_A
HTP_004873	NDUAB_HUMAN	7ak5_Y
HTP_003223	KCMA1_HUMAN	7pxe_A
HTP_001293	CD28_HUMAN	7vu5_A
HTP_004083	GTR9_HUMAN	4yb9_D
HTP_003789	TM45A_HUMAN	7oqz_A
HTP_002041	KCNQ5_HUMAN	7byl_A
HTP_001202	CLCN1_HUMAN	6coy_A
HTP_001260	AAAT_HUMAN	6gct_A
HTP_003700	CC50C_HUMAN	7py4_B
HTP_003371	ZNT3_HUMAN	6xpd_B
HTP_000285	AOFA_HUMAN	4a79_A
HTP_003863	ABCD4_HUMAN	6jbj_A
HTP_002649	ABCG2_HUMAN	6eti_A
HTP_003787	GASR_HUMAN	7ezh_D
HTP_003372	DISP2_HUMAN	7e2g_D
HTP_000824	BKRB1_HUMAN	7eib_A
HTP_000273	NPBW2_HUMAN	6b73_A
HTP_002880	5HT1B_HUMAN	7c61_A
HTP_003004	MFS10_HUMAN	6s4m_A
HTP_002139	CXA10_HUMAN	5er7_B
HTP_001963	ABCB7_HUMAN	7a65_A
HTP_000738	KCNQ1_HUMAN	7byl_A
HTP_001091	NDUAD_HUMAN	7ak6_Z
HTP_003682	NICA_HUMAN	5a63_A
HTP_004526	PD2R_HUMAN	7cx2_R
HTP_004309	ITA1_HUMAN	2l8s_A
HTP_000055	SCN1B_HUMAN	6j8g_B
HTP_000559	COX7S_HUMAN	3abk_J
HTP_001843	KCNE2_HUMAN	2m0q_A
HTP_000256	GHR_HUMAN	5oek_A
HTP_002374	NU1M_HUMAN	7ak6_H
HTP_010724	VPP2_HUMAN	5i1m_V
HTP_000077	KCNK7_HUMAN	7sk0_A
HTP_003126	SGMR1_HUMAN	6djz_A
HTP_002408	TM14E_HUMAN	2los_A
HTP_001673	DRD2_HUMAN	6cm4_A
HTP_000963	LPAR1_HUMAN	7td0_R
HTP_002232	HIG1B_HUMAN	2lom_A
HTP_003683	GALR2_HUMAN	7wq3_R
HTP_002061	COX2_HUMAN	3abk_B
HTP_200125	ADA2A_HUMAN	7ej0_R
HTP_002371	NK3R_HUMAN	2ks9_A
HTP_004035	ADRB1_HUMAN	5a8e_A
HTP_003059	S15A2_HUMAN	7nqk_A
HTP_000195	TRPA1_HUMAN	3j9p_D
HTP_003520	CAC1I_HUMAN	6kzp_A
HTP_003867	ANO3_HUMAN	7b5c_A
HTP_000062	NU2M_HUMAN	7ak5_N
HTP_004211	ADT4_HUMAN	2c3e_A
HTP_001278	LAT2_HUMAN	7b00_A
HTP_200162	CALCR_HUMAN	6e3y_R
HTP_003408	PEN2_HUMAN	5fn2_D
HTP_004049	COX1_HUMAN	3abk_A
HTP_000911	B3A2_HUMAN	7rtm_A
HTP_003062	AT8B2_HUMAN	6k7g_A
HTP_000231	NTRK1_HUMAN	2n90_A
HTP_000689	KCNQ2_HUMAN	7byl_A
HTP_002081	NLS1_HUMAN	7mjs_X
HTP_003895	C5AR2_HUMAN	6c1q_B
HTP_000034	ATP68_HUMAN	6tt7_P
HTP_003001	MCLN1_HUMAN	6aye_A
HTP_010787	ZDHC2_HUMAN	6bml_A
HTP_003389	CCG1_HUMAN	5gjv_E
HTP_001393	CY1_HUMAN	2a06_D
HTP_000414	NDUC1_HUMAN	7ak5_c
HTP_002808	S38A9_HUMAN	6c08_C
HTP_002623	CC50A_HUMAN	7bsp_C
HTP_000440	ATP6_HUMAN	5ara_W
HTP_003156	S5A1_HUMAN	7bw1_A
HTP_002431	ACHA2_HUMAN	4aq5_A
HTP_001563	CAHM6_HUMAN	7d60_A
HTP_000333	GSG1_HUMAN	7ryz_A
HTP_001699	CAHM4_HUMAN	6ytl_A
HTP_000936	GRIK5_HUMAN	7f56_A
HTP_002717	AQP6_HUMAN	2b6o_A
HTP_003948	CLTRN_HUMAN	6m18_B
HTP_000114	CLCN7_HUMAN	7bxu_A
HTP_004337	ACHA_HUMAN	4aq5_A
HTP_001697	GBRD_HUMAN	6hug_B
HTP_004295	MTR1L_HUMAN	7db6_D
HTP_001084	NPTN_HUMAN	6a69_B
HTP_001496	ICMT_HUMAN	5v7p_A
HTP_002180	AT1B3_HUMAN	3b8e_D
HTP_003421	PRLR_HUMAN	2n7i_A
HTP_010793	GPR52_HUMAN	6li2_A
HTP_002217	VAS1_HUMAN	6vq8_c
HTP_000535	S28A3_HUMAN	6ksw_C
HTP_002277	PE2R4_HUMAN	5yhl_A
HTP_010969	GET1_HUMAN	6so5_C
HTP_000144	GPR32_HUMAN	6lw5_A
HTP_002541	HRH1_HUMAN	7dfl_R
HTP_000545	ABCG8_HUMAN	5do7_B
HTP_002969	CXB1_HUMAN	5er7_B
HTP_000437	IL3RB_HUMAN	2na8_A
HTP_010957	TPSN_HUMAN	-
HTP_010959	NKG2D_HUMAN	-
HTP_010962	DMB_HUMAN	-
HTP_010970	DEAR_HUMAN	-
HTP_010976	CP51A_HUMAN	-
HTP_010980	C163B_HUMAN	-
HTP_010995	SC22B_RAT	-
HTP_010999	LIRB2_HUMAN	-
HTP_000207	SCRB2_HUMAN	-
HTP_000342	CP343_HUMAN	-
HTP_000347	NCAM1_HUMAN	-
HTP_000306	CP1B1_HUMAN	-
HTP_003662	CD82_HUMAN	-
HTP_001050	SIA4A_HUMAN	-
HTP_003051	ERMAP_HUMAN	-
HTP_200004	F174C_HUMAN	-
HTP_004982	STX8_HUMAN	-
HTP_001198	TS1R3_HUMAN	-
HTP_000645	CLC1A_HUMAN	-
HTP_001960	NRSN2_HUMAN	-
HTP_003896	CC167_HUMAN	-
HTP_000674	TNFL4_HUMAN	-
HTP_003884	HFE_HUMAN	-
HTP_001548	ADCY3_HUMAN	-
HTP_002159	ADAM8_HUMAN	-
HTP_000823	IYD1_HUMAN	-
HTP_001538	TMPS7_HUMAN	-
HTP_002240	TM9S2_HUMAN	-
HTP_010775	HEPS_HUMAN	-
HTP_003766	T2R39_HUMAN	-
HTP_002123	OSTB_HUMAN	-
HTP_002340	SIG12_HUMAN	-
HTP_002966	IL25_HUMAN	-
HTP_000052	FUT6_HUMAN	-
HTP_001466	XG_HUMAN	-
HTP_004893	PPR29_HUMAN	-
HTP_002292	CLGN_HUMAN	-
HTP_004802	LYAM2_HUMAN	-
HTP_001421	PTN2_HUMAN	-
HTP_002746	CXD4_HUMAN	-
HTP_002097	B3GN5_HUMAN	-
HTP_002031	SIT1_HUMAN	-
HTP_001077	MYP0_HUMAN	-
HTP_001800	VAMP7_HUMAN	-
HTP_003686	CYB5_HUMAN	-
HTP_002003	T2R30_HUMAN	-
HTP_001747	ESAM_HUMAN	-
HTP_001901	PLXA1_HUMAN	-
HTP_004576	F74A7_HUMAN	-
HTP_004131	CADH1_HUMAN	-
HTP_000345	GPC6A_HUMAN	-
HTP_001425	AGRE3_HUMAN	-
HTP_004108	A4GAT_HUMAN	-
HTP_000882	NKPD1_HUMAN	-
HTP_001556	CQ078_HUMAN	-
HTP_000022	CRLF2_HUMAN	-
HTP_004194	ASIC5_HUMAN	-
HTP_004327	ENTP1_HUMAN	-
HTP_001665	T2R60_HUMAN	-
HTP_010660	EN113_HUMAN	-
HTP_004012	HMR1_HUMAN	-
HTP_000872	CDHR4_HUMAN	-
HTP_000875	G0S2_HUMAN	-
HTP_001118	DSC1_HUMAN	-
HTP_004514	RELL1_HUMAN	-
HTP_003337	PCD10_HUMAN	-
HTP_001818	TN13B_HUMAN	-
HTP_001591	SFT2B_HUMAN	-
HTP_002561	ZP3_HUMAN	-
HTP_001213	DMA_HUMAN	-
HTP_003878	EPCR_HUMAN	-
HTP_000712	PGRC1_HUMAN	-
HTP_000032	ROR2_HUMAN	-
HTP_002946	T200B_HUMAN	-
HTP_004520	PCD18_HUMAN	-
HTP_004548	B4GT7_HUMAN	-
HTP_001944	MEG11_HUMAN	-
HTP_000115	IL9R_HUMAN	-
HTP_002858	CHSTF_HUMAN	-
HTP_002827	TNR12_HUMAN	-
HTP_004641	CD2_HUMAN	-
HTP_152481	A0A494C1I1_HUMAN	-
HTP_002213	GPA33_HUMAN	-
HTP_001369	MPZL2_HUMAN	-
HTP_002673	ITB8_HUMAN	-
HTP_002617	EPHA6_HUMAN	-
HTP_003866	ECEL1_HUMAN	-
HTP_004906	FCG2C_HUMAN	-
HTP_002254	DPP6_HUMAN	-
HTP_003425	VTI1A_HUMAN	-
HTP_003104	APMAP_HUMAN	-
HTP_002512	TMPS2_HUMAN	-
HTP_000178	DPA1_HUMAN	-
HTP_004041	MET_HUMAN	-
HTP_003669	NECT2_HUMAN	-
HTP_001767	VAMP8_HUMAN	-
HTP_010348	MICU3_HUMAN	-
HTP_003680	KREM2_HUMAN	-
HTP_002464	GPR84_HUMAN	-
HTP_004375	TNR21_HUMAN	-
HTP_105974	PTGIS_HUMAN	-
HTP_000200	ECSCR_HUMAN	-
HTP_004208	TNR1B_HUMAN	-
HTP_001085	TYRO3_HUMAN	-
HTP_001846	C1QR1_HUMAN	-
HTP_003041	GALT5_HUMAN	-
HTP_004419	ADA19_HUMAN	-
HTP_000072	VISTA_HUMAN	-
HTP_002727	HECA2_HUMAN	-
HTP_004569	CD37_HUMAN	-
HTP_004264	FCER2_HUMAN	-
HTP_200064	HLAA_HUMAN	-
HTP_001930	TM11F_HUMAN	-
HTP_000950	LRC25_HUMAN	-
HTP_200065	CABP8_HUMAN	-
HTP_200066	A0A2U3TZM8_HUMAN	-
HTP_002977	PRR7_HUMAN	-
HTP_002249	CP26A_HUMAN	-
HTP_000955	CDHR1_HUMAN	-
HTP_003810	ROM1_HUMAN	-
HTP_002712	PTPRH_HUMAN	-
HTP_004674	FUT9_HUMAN	-
HTP_004273	KHDC1_HUMAN	-
HTP_002862	BTNL9_HUMAN	-
HTP_003900	IGSF8_HUMAN	-
HTP_000443	TLR2_HUMAN	-
HTP_001399	APLP1_HUMAN	-
HTP_003457	SIM15_HUMAN	-
HTP_003586	VAMP4_HUMAN	-
HTP_010774	MEP1A_HUMAN	-
HTP_002241	RN223_HUMAN	-
HTP_000218	LEUK_HUMAN	-
HTP_001996	ADCY2_HUMAN	-
HTP_010755	NRG4_HUMAN	-
HTP_003685	SLAF1_HUMAN	-
HTP_004492	LRIG1_HUMAN	-
HTP_002042	PTPRC_HUMAN	-
HTP_010025	TRGC1_HUMAN	-
HTP_001613	PTK7_HUMAN	-
HTP_002202	CD70_HUMAN	-
HTP_001439	ATF6A_HUMAN	-
HTP_002021	SCN2B_HUMAN	-
HTP_001346	R144A_HUMAN	-
HTP_004660	SYT8_HUMAN	-
HTP_003562	ENTP4_HUMAN	-
HTP_004819	CR2_HUMAN	-
HTP_002109	VSIG1_HUMAN	-
HTP_000672	SEM4F_HUMAN	-
HTP_000067	ASGR2_HUMAN	-
HTP_004648	CEAM1_HUMAN	-
HTP_000075	IL1R2_HUMAN	-
HTP_001810	GLT10_HUMAN	-
HTP_010916	DHRSX_HUMAN	-
HTP_004666	ZNRF4_HUMAN	-
HTP_003772	GPVI_HUMAN	-
HTP_001527	ATP7A_HUMAN	-
HTP_004737	MARH2_HUMAN	-
HTP_002189	5NTD_HUMAN	-
HTP_003224	CAD17_HUMAN	-
HTP_000601	TIM14_HUMAN	-
HTP_001156	SUN3_HUMAN	-
HTP_004790	LCAP_HUMAN	-
HTP_002695	SCNNB_HUMAN	-
HTP_004680	FCGRN_HUMAN	-
HTP_003323	SV2C_HUMAN	-
HTP_001195	VTI1B_HUMAN	-
HTP_002492	SPCS2_HUMAN	-
HTP_004197	HIDE1_HUMAN	-
HTP_002669	FGFR1_HUMAN	-
HTP_004259	MAG_HUMAN	-
HTP_003711	PCDC2_HUMAN	-
HTP_001078	CD8A_HUMAN	-
HTP_200115	UD2A2_HUMAN	-
HTP_004147	ASB11_HUMAN	-
HTP_002648	TARM1_HUMAN	-
HTP_002060	SYT7_HUMAN	-
HTP_003893	GP1BB_HUMAN	-
HTP_002621	AMPN_HUMAN	-
HTP_010780	FOLR1_HUMAN	-
HTP_001625	STX12_HUMAN	-
HTP_002212	RHBL1_HUMAN	-
HTP_004126	TMIG1_HUMAN	-
HTP_002409	ASAH2_HUMAN	-
HTP_001622	TRBM_HUMAN	-
HTP_001199	TS1R1_HUMAN	-
HTP_001058	ITA7_HUMAN	-
HTP_010533	SMYD4_HUMAN	-
HTP_004954	PCDBA_HUMAN	-
HTP_001983	PCDGL_HUMAN	-
HTP_004923	ADCY6_HUMAN	-
HTP_002647	FAIM3_HUMAN	-
HTP_002629	TM202_HUMAN	-
HTP_003531	TGFR2_HUMAN	-
HTP_000323	LMAN2_HUMAN	-
HTP_000631	PLD3_HUMAN	-
HTP_004596	PHAG1_HUMAN	-
HTP_004586	ADA28_HUMAN	-
HTP_000807	MPZL1_HUMAN	-
HTP_004394	TM237_HUMAN	-
HTP_004763	PAR1_HUMAN	-
HTP_003519	CXG2_HUMAN	-
HTP_003468	SLAF6_HUMAN	-
HTP_002156	MUSK_HUMAN	-
HTP_000723	CADH4_HUMAN	-
HTP_002355	CAD26_HUMAN	-
HTP_002840	ZPLD1_HUMAN	-
HTP_000182	TMM79_HUMAN	-
HTP_004345	PCDH9_HUMAN	-
HTP_200142	A0A7I2V4K3_HUMAN	-
HTP_001804	DLL1_HUMAN	-
HTP_003942	CA185_HUMAN	-
HTP_003145	CD79A_HUMAN	-
HTP_004367	YIPF3_HUMAN	-
HTP_003177	PTPRJ_HUMAN	-
HTP_000814	SSRA_HUMAN	-
HTP_000550	GGT1_HUMAN	-
HTP_000701	CD244_HUMAN	-
HTP_004370	MAGT1_HUMAN	-
HTP_001030	STX10_HUMAN	-
HTP_003937	PCDH8_HUMAN	-
HTP_000896	INSRR_HUMAN	-
HTP_002258	CP054_HUMAN	-
HTP_001036	TOIP2_HUMAN	-
HTP_002457	TNF15_HUMAN	-
HTP_000366	GOSR1_HUMAN	-
HTP_010726	CD1E_HUMAN	-
HTP_000755	UNC5C_HUMAN	-
HTP_002932	TF_HUMAN	-
HTP_000460	RAMP2_HUMAN	-
HTP_004921	CNNM4_HUMAN	-
HTP_010614	I17RD_HUMAN	-
HTP_001405	CTLA4_HUMAN	-
HTP_002422	IL6RB_HUMAN	-
HTP_001913	TRIQK_HUMAN	-
HTP_003925	PD1L1_HUMAN	-
HTP_000266	CD72_HUMAN	-
HTP_000564	TMM53_HUMAN	-
HTP_003264	SCTM1_HUMAN	-
HTP_003201	CD209_HUMAN	-
HTP_004726	FCGR1_HUMAN	-
HTP_002790	IL1R1_HUMAN	-
HTP_001215	T200A_HUMAN	-
HTP_002130	NADL2_HUMAN	-
HTP_004247	MRS2_HUMAN	-
HTP_001758	CD36_HUMAN	-
HTP_000205	PTPRM_HUMAN	-
HTP_000188	OX2G_HUMAN	-
HTP_000368	TO20L_HUMAN	-
HTP_003909	CD80_HUMAN	-
HTP_004335	HRCT1_HUMAN	-
HTP_002742	TSN1_HUMAN	-
HTP_001953	NECT3_HUMAN	-
HTP_000407	BT3A3_HUMAN	-
HTP_000501	TSN9_HUMAN	-
HTP_001364	TDGF1_HUMAN	-
HTP_002504	OST48_HUMAN	-
HTP_003464	SHPS1_HUMAN	-
HTP_105147	GALT2_HUMAN	-
HTP_001558	TMPS6_HUMAN	-
HTP_002642	PTPRS_HUMAN	-
HTP_002917	SYPL2_HUMAN	-
HTP_003236	SMCO4_HUMAN	-
HTP_000629	BET1_HUMAN	-
HTP_001093	EPHB2_HUMAN	-
HTP_001223	TOM70_HUMAN	-
HTP_001443	TIGIT_HUMAN	-
HTP_004759	CC018_HUMAN	-
HTP_001242	ENTP3_HUMAN	-
HTP_000536	TSN6_HUMAN	-
HTP_001197	ILRL1_HUMAN	-
HTP_003025	LRP3_HUMAN	-
HTP_004823	AVR2A_HUMAN	-
HTP_001330	CP2J2_HUMAN	-
HTP_002350	CLC9A_HUMAN	-
HTP_010767	KCNE4_HUMAN	-
HTP_000240	CD180_HUMAN	-
HTP_001952	RNF13_HUMAN	-
HTP_003341	SSPN_HUMAN	-
HTP_003178	CRUM1_HUMAN	-
HTP_004740	S15A3_HUMAN	-
HTP_000351	ICAM2_HUMAN	-
HTP_001353	CXAR_HUMAN	-
HTP_003837	MA2A1_HUMAN	-
HTP_002639	PLD5_HUMAN	-
HTP_002356	NLGN3_HUMAN	-
HTP_004488	DHI1_HUMAN	-
HTP_002599	KI3L3_HUMAN	-
HTP_003663	GOLI_HUMAN	-
HTP_003688	AGRD1_HUMAN	-
HTP_000937	MGT4D_HUMAN	-
HTP_003862	MMP16_HUMAN	-
HTP_004756	MO2R2_HUMAN	-
HTP_004907	MUC13_HUMAN	-
HTP_000447	ACE_HUMAN	-
HTP_004673	ARM10_HUMAN	-
HTP_000208	CRUM3_HUMAN	-
HTP_004577	TA2R5_HUMAN	-
HTP_000428	MSPD3_HUMAN	-
HTP_002890	HG2A_HUMAN	-
HTP_003821	RN186_HUMAN	-
HTP_002391	EPGN_HUMAN	-
HTP_000145	CAH12_HUMAN	-
HTP_000892	AT2C2_HUMAN	-
HTP_003070	SGCB_HUMAN	-
HTP_000748	CAD22_HUMAN	-
HTP_001793	CRUM2_HUMAN	-
HTP_004825	FUT10_HUMAN	-
HTP_004181	TM35B_HUMAN	-
HTP_001910	HBEGF_HUMAN	-
HTP_003027	CD276_HUMAN	-
HTP_004115	IL3RA_HUMAN	-
HTP_003958	GCNT1_HUMAN	-
HTP_002046	CA043_HUMAN	-
HTP_010752	GP162_HUMAN	-
HTP_004881	O2AG1_HUMAN	-
HTP_000379	TACD2_HUMAN	-
HTP_002685	TNFL6_HUMAN	-
HTP_004043	PRIMA_HUMAN	-
HTP_000102	F174A_HUMAN	-
HTP_003902	S39A3_HUMAN	-
HTP_000512	PCD12_HUMAN	-
HTP_003479	STX16_HUMAN	-
HTP_000056	ZP4_HUMAN	-
HTP_002047	MIGA2_HUMAN	-
HTP_004572	TA2R7_HUMAN	-
HTP_002632	SNG3_HUMAN	-
HTP_001370	PLXC1_HUMAN	-
HTP_001292	EFC14_HUMAN	-
HTP_004331	CSF1_HUMAN	-
HTP_001304	AGRF5_HUMAN	-
HTP_003885	SLAF7_HUMAN	-
HTP_003492	IFNK_HUMAN	-
HTP_001755	CD5_HUMAN	-
HTP_002671	ITB7_HUMAN	-
HTP_003038	AGRD2_HUMAN	-
HTP_002375	ATLA1_HUMAN	-
HTP_001998	FLT3_HUMAN	-
HTP_000729	DOB_HUMAN	-
HTP_001595	TYRP2_HUMAN	-
HTP_002567	PTN5_HUMAN	-
HTP_002975	ZNT7_HUMAN	-
HTP_000337	PIGR_HUMAN	-
HTP_001602	AMPQ_HUMAN	-
HTP_003666	APRG1_HUMAN	-
HTP_001900	YG045_HUMAN	-
HTP_001812	VANG1_HUMAN	-
HTP_002860	GDPD4_HUMAN	-
HTP_000228	TMM17_HUMAN	-
HTP_001044	CISD2_HUMAN	-
HTP_010367	JKIP3_HUMAN	-
HTP_010178	CP2D7_HUMAN	-
HTP_000155	ITA8_HUMAN	-
HTP_000722	CCPG1_HUMAN	-
HTP_004142	TM268_HUMAN	-
HTP_001525	CANT1_HUMAN	-
HTP_002785	ZPBP1_HUMAN	-
HTP_004899	SEM4G_HUMAN	-
HTP_002638	SIGL5_HUMAN	-
HTP_003003	LYAM3_HUMAN	-
HTP_001750	SREC2_HUMAN	-
HTP_000335	BMR1A_HUMAN	-
HTP_002367	ZP2_HUMAN	-
HTP_001532	LFG1_HUMAN	-
HTP_002323	TMM89_HUMAN	-
HTP_001682	KCJ13_HUMAN	-
HTP_001134	ANPRC_HUMAN	-
HTP_150823	CP2S1_HUMAN	-
HTP_166322	SIM29_HUMAN	-
HTP_000831	CSF3R_HUMAN	-
HTP_002225	MPZL3_HUMAN	-
HTP_002899	DCAKD_HUMAN	-
HTP_001916	TR19L_HUMAN	-
HTP_004670	RN183_HUMAN	-
HTP_010952	CP46A_HUMAN	-
HTP_001232	LRP5_HUMAN	-
HTP_001947	SLIK6_HUMAN	-
HTP_152463	SIM38_HUMAN	-
HTP_001578	SEM7A_HUMAN	-
HTP_001536	JAM2_HUMAN	-
HTP_004111	FMR1N_HUMAN	-
HTP_004040	FATE1_HUMAN	-
HTP_004789	TMM31_HUMAN	-
HTP_002955	VSTM4_HUMAN	-
HTP_000250	CD226_HUMAN	-
HTP_004934	NCMAP_HUMAN	-
HTP_002163	TUTLB_HUMAN	-
HTP_003644	VSTM5_HUMAN	-
HTP_001148	ITA10_HUMAN	-
HTP_003775	IL18R_HUMAN	-
HTP_000112	PKHB2_HUMAN	-
HTP_004426	BET1L_HUMAN	-
HTP_002486	KCMB2_HUMAN	-
HTP_003924	CD63_HUMAN	-
HTP_000294	PD1L2_HUMAN	-
HTP_010314	CC188_HUMAN	-
HTP_001669	SUIS_HUMAN	-
HTP_002352	ICAM3_HUMAN	-
HTP_002083	BTNL8_HUMAN	-
HTP_000371	CLD25_HUMAN	-
HTP_001281	CLC4E_HUMAN	-
HTP_000840	ECE1_HUMAN	-
HTP_003641	F174B_HUMAN	-
HTP_004658	F163A_HUMAN	-
HTP_003130	B3GT6_HUMAN	-
HTP_001471	NALDL_HUMAN	-
HTP_010404	DPEP1_HUMAN	-
HTP_003975	CADM4_HUMAN	-
HTP_000856	IL1AP_HUMAN	-
HTP_004333	HMOX1_HUMAN	-
HTP_004389	DPP4_HUMAN	-
HTP_001193	LRP11_HUMAN	-
HTP_003746	KIT_HUMAN	-
HTP_002619	CADM3_HUMAN	-
HTP_000617	SCNNA_HUMAN	-
HTP_001447	IFM3_HUMAN	-
HTP_003411	ADA15_HUMAN	-
HTP_004855	DAG1_HUMAN	-
HTP_002568	CD86_HUMAN	-
HTP_001155	I13R1_HUMAN	-
HTP_004909	AGRF1_HUMAN	-
HTP_200269	ANR46_HUMAN	-
HTP_001345	TSHR_HUMAN	-
HTP_003093	TBC20_HUMAN	-
HTP_003964	SC22A_HUMAN	-
HTP_001674	TOM22_HUMAN	-
HTP_002811	M4A12_HUMAN	-
HTP_003441	TSN18_HUMAN	-
HTP_000971	CLMP_HUMAN	-
HTP_000224	COA3_HUMAN	-
HTP_000528	FOLH1_HUMAN	-
HTP_002849	MARCO_HUMAN	-
HTP_002763	UST_HUMAN	-
HTP_004615	EFNB1_HUMAN	-
HTP_004838	HECAM_HUMAN	-
HTP_000845	TM171_HUMAN	-
HTP_003564	RNF24_HUMAN	-
HTP_001664	BT1A1_HUMAN	-
HTP_002564	EXTL1_HUMAN	-
HTP_002506	TSN17_HUMAN	-
HTP_003879	GIMA2_HUMAN	-
HTP_000295	FLT3L_HUMAN	-
HTP_003175	TM243_HUMAN	-
HTP_002537	GOSR2_HUMAN	-
HTP_000643	CGT_HUMAN	-
HTP_000916	MSMP_HUMAN	-
HTP_002654	PPM1L_HUMAN	-
HTP_004915	FRRS1_HUMAN	-
HTP_002430	SCRB1_HUMAN	-
HTP_004870	I11RA_HUMAN	-
HTP_002188	O4A15_HUMAN	-
HTP_003412	DJB12_HUMAN	-
HTP_003247	STX17_HUMAN	-
HTP_001361	SUSD3_HUMAN	-
HTP_000799	FAAH1_HUMAN	-
HTP_001131	EXTL3_HUMAN	-
HTP_000458	LNP_HUMAN	-
HTP_003268	LETM1_HUMAN	-
HTP_002136	CLC2L_HUMAN	-
HTP_003935	AL3A2_HUMAN	-
HTP_002462	MARH8_HUMAN	-
HTP_000699	TFR2_HUMAN	-
HTP_001633	B3GA3_HUMAN	-
HTP_000453	CR1_HUMAN	-
HTP_002515	SCNNG_HUMAN	-
HTP_003246	OGFD3_HUMAN	-
HTP_000258	TNF11_HUMAN	-
HTP_000486	CD38_HUMAN	-
HTP_002895	RAGE_HUMAN	-
HTP_004625	MXRA8_HUMAN	-
HTP_001009	BGAT_HUMAN	-
HTP_001325	KELL_HUMAN	-
HTP_000914	CADH5_HUMAN	-
HTP_003225	MERTK_HUMAN	-
HTP_010917	NAT16_HUMAN	-
HTP_004978	SLIK3_HUMAN	-
HTP_004770	VGFR1_HUMAN	-
HTP_001356	GP141_HUMAN	-
HTP_003133	WBP1L_HUMAN	-
HTP_003471	EREG_HUMAN	-
HTP_010264	SIM17_HUMAN	-
HTP_001169	IL7RA_HUMAN	-
HTP_001061	IL2RG_HUMAN	-
HTP_001182	ATF6B_HUMAN	-
HTP_000492	CSF2R_HUMAN	-
HTP_001011	ENPP1_HUMAN	-
HTP_003339	ITM2C_HUMAN	-
HTP_001194	NEP_HUMAN	-
HTP_010928	ERGI2_HUMAN	-
HTP_004732	CD7_HUMAN	-
HTP_004995	RELL2_HUMAN	-
HTP_003076	XYLT2_HUMAN	-
HTP_001854	SYT1_HUMAN	-
HTP_003922	RXFP1_HUMAN	-
HTP_003961	TMC5B_HUMAN	-
HTP_004095	TNF12_HUMAN	-
HTP_001824	TS1R2_HUMAN	-
HTP_002973	FND10_HUMAN	-
HTP_000097	DCBD1_HUMAN	-
HTP_001005	OPALI_HUMAN	-
HTP_001865	TOIP1_HUMAN	-
HTP_003451	JAML_HUMAN	-
HTP_002666	SCN4B_HUMAN	-
HTP_002951	NEO1_HUMAN	-
HTP_001771	SIA7F_HUMAN	-
HTP_003827	CLC2D_HUMAN	-
HTP_000223	AOC3_HUMAN	-
HTP_002378	P4HTM_HUMAN	-
HTP_002032	OLR1_HUMAN	-
HTP_004845	TPBG_HUMAN	-
HTP_001802	ENPP4_HUMAN	-
HTP_002682	SCAM3_HUMAN	-
HTP_000245	TSN8_HUMAN	-
HTP_003687	PCD20_HUMAN	-
HTP_000392	BTC_HUMAN	-
HTP_001266	CAH9_HUMAN	-
HTP_004016	FIS1_HUMAN	-
HTP_000766	SEC20_HUMAN	-
HTP_003221	VSIG2_HUMAN	-
HTP_001153	MCP_HUMAN	-
HTP_004461	CMTD1_HUMAN	-
HTP_003036	TNR8_HUMAN	-
HTP_001545	SPB13_HUMAN	-
HTP_000444	TLR5_HUMAN	-
HTP_004308	ITAX_HUMAN	-
HTP_001123	ITA9_HUMAN	-
HTP_004326	NECT1_HUMAN	-
HTP_003735	ST14_HUMAN	-
HTP_004105	BACE2_HUMAN	-
HTP_000457	PTTG_HUMAN	-
HTP_003959	PBIP1_HUMAN	-
HTP_010436	PRAC2_HUMAN	-
HTP_000173	AREG_HUMAN	-
HTP_004391	TIE1_HUMAN	-
HTP_001863	TNR14_HUMAN	-
HTP_001243	ENTP6_HUMAN	-
HTP_002449	CP1A2_HUMAN	-
HTP_000750	CL12B_HUMAN	-
HTP_003373	CKLF4_HUMAN	-
HTP_002645	CP4Z2_HUMAN	-
HTP_004876	SMI19_HUMAN	-
HTP_003921	LGR6_HUMAN	-
HTP_000924	MRP4_HUMAN	-
HTP_004362	B4GT3_HUMAN	-
HTP_002000	ZDH13_HUMAN	-
HTP_003179	TEFF1_HUMAN	-
HTP_000991	JAM3_HUMAN	-
HTP_001192	SMS1_HUMAN	-
HTP_000972	THSD1_HUMAN	-
HTP_002141	TFR1_HUMAN	-
HTP_002055	AMPE_HUMAN	-
HTP_003898	TM119_HUMAN	-
HTP_001303	AGRF3_HUMAN	-
HTP_002294	OR6C6_HUMAN	-
HTP_000791	IL2RA_HUMAN	-
HTP_004754	CAD24_HUMAN	-
HTP_002229	TSN11_HUMAN	-
HTP_000759	VAMP5_HUMAN	-
HTP_003098	AGRL2_HUMAN	-
HTP_003603	BEAN1_HUMAN	-
HTP_001107	TLR10_HUMAN	-
HTP_000681	BTNLA_HUMAN	-
HTP_002759	PTPRK_HUMAN	-
HTP_002603	SYT4_HUMAN	-
HTP_004456	GSAS1_HUMAN	-
HTP_010779	TM275_HUMAN	-
HTP_010824	TEX50_HUMAN	-
HTP_010826	SIM28_HUMAN	-
HTP_003897	AGRB1_HUMAN	-
HTP_002778	MNARL_HUMAN	-
HTP_003965	TM273_HUMAN	-
HTP_003731	DIK1A_HUMAN	-
HTP_003907	GAK1B_HUMAN	-
HTP_001931	RHEX_HUMAN	-
HTP_004332	PXL2A_HUMAN	-
HTP_000448	LHPL6_HUMAN	-
HTP_010912	VP35L_HUMAN	-
HTP_002102	PLAT4_HUMAN	-

## Sheet: STable 2 - structure comp
UniProt_ID	PDB_code	RMSD	TMScore1	TMScore2
MFS10_HUMAN	6s4m_A	0.22	0.93549	0.99913
COX3_HUMAN	3abk_C	0.26	0.9904	0.99803
UT1_HUMAN	4ezc_A	0.33	0.88499	0.99762
LTC4S_HUMAN	3b29_A	0.33	0.94185	0.99461
DOXA1_HUMAN	7d3e_B	0.38	0.79048	0.99609
KCNK3_HUMAN	6rv2_A	0.4	0.64264	0.99535
SCD_HUMAN	4ymk_A	0.45	0.87705	0.97752
AOFA_HUMAN	4a79_A	0.5	0.94334	0.9961
COX7C_HUMAN	3abk_L	0.54	0.70413	0.94398
TM38A_HUMAN	6iyu_A	0.57	0.71171	0.9929
RAMP1_HUMAN	6e3y_E	0.57	0.76516	0.98026
CYB_HUMAN	2a06_C	0.58	0.95415	0.99313
NU4LM_HUMAN	7ak5_K	0.6	0.96415	0.97379
PTGES_HUMAN	4al0_A	0.61	0.94813	0.98667
COX1_HUMAN	3abk_A	0.61	0.99271	0.99271
COX7S_HUMAN	3abk_J	0.67	0.53153	0.94202
C560_HUMAN	3abv_C	0.67	0.80174	0.97788
ZDHC2_HUMAN	6bml_A	0.7	0.78008	0.97852
CY1_HUMAN	2a06_D	0.71	0.73456	0.98828
QCR10_HUMAN	1be3_K	0.71	0.36753	0.64481
NU4M_HUMAN	7ak5_M	0.73	0.98923	0.99138
NDUA1_HUMAN	7ak6_a	0.75	0.91246	0.93705
CAHM5_HUMAN	7d60_A	0.76	0.91943	0.98562
BEST1_HUMAN	6n23_A	0.77	0.616	0.98954
S28A3_HUMAN	6ksw_C	0.79	0.7373	0.99137
TTYH2_HUMAN	7p54_A	0.79	0.73662	0.98827
PEN2_HUMAN	5fn2_D	0.79	0.94908	0.95813
CYBR1_HUMAN	5zle_A	0.82	0.77553	0.98281
COX2_HUMAN	3abk_B	0.84	0.97235	0.97659
GPT_HUMAN	6bw5_A	0.85	0.91525	0.98758
ATP4B_HUMAN	7efl_B	0.85	0.85876	0.98195
COX6C_HUMAN	3abk_I	0.87	0.8945	0.92858
VA0E2_HUMAN	6vq8_e	0.89	0.89835	0.93001
TM258_HUMAN	6s7t_C	0.9	0.92562	0.93668
AT5G3_HUMAN	5ara_J	0.92	0.48028	0.9076
GBRA3_HUMAN	6hug_A	0.93	0.69661	0.9838
SPTC1_HUMAN	7cqi_C	0.94	0.03961	0.42327
S12A2_HUMAN	7d10_A	0.96	0.36545	0.98512
TRPC5_HUMAN	7wdb_A	0.98	0.67758	0.98846
NDUAB_HUMAN	7ak5_Y	0.98	0.95626	0.96287
NDUB8_HUMAN	7ak5_l	0.98	0.81066	0.96087
CY561_HUMAN	5zle_A	0.99	0.85994	0.95724
FXYD6_HUMAN	3a3y_G	1	0.3276	0.74533
FACE1_HUMAN	4aw6_B	1	0.87153	0.98696
QCR9_HUMAN	2a06_W	1	0.92435	0.93834
UN93B_HUMAN	7c76_B	1.01	0.79907	0.98553
NU5M_HUMAN	7ak5_L	1.01	0.98622	0.98299
APH1A_HUMAN	5a63_C	1.02	0.89474	0.97402
COX7R_HUMAN	3abk_J	1.03	0.47769	0.87104
HHAT_HUMAN	7mhy_A	1.03	0.98133	0.98528
NDUA3_HUMAN	7ak6_b	1.03	0.89502	0.91466
NU1M_HUMAN	7ak6_H	1.04	0.93374	0.97585
CX6A1_HUMAN	3abk_G	1.05	0.64677	0.83837
S29A2_HUMAN	6ob6_A	1.07	0.78885	0.98305
CXA10_HUMAN	5er7_B	1.09	0.28063	0.94457
COX8C_HUMAN	8d4t_M	1.09	0.54144	0.83452
CXA3_HUMAN	5er7_B	1.1	0.34895	0.94383
PSN1_HUMAN	7c9i_B	1.1	0.64626	0.97685
CXB1_HUMAN	5er7_B	1.12	0.53483	0.95035
AT1B1_HUMAN	3a3y_B	1.12	0.84787	0.96645
STEA2_HUMAN	6hcy_C	1.13	0.87344	0.97988
GBRE_HUMAN	6hug_C	1.13	0.64052	0.97518
NALCN_HUMAN	7cm3_A	1.14	0.72194	0.97993
EBP_HUMAN	6oht_A	1.14	0.86131	0.96847
FXYD5_HUMAN	3a3y_G	1.15	0.18399	0.7788
NU2M_HUMAN	7ak5_N	1.16	0.96407	0.9751
ABCG5_HUMAN	7jr7_A	1.17	0.88992	0.98413
KCNH7_HUMAN	7cn0_A	1.19	0.18282	0.95915
NDUC1_HUMAN	7ak5_c	1.2	0.53623	0.80645
VATL_HUMAN	6c6l_D	1.21	0.93861	0.92706
NDUB4_HUMAN	7ak5_m	1.22	0.8982	0.92472
PAQR2_HUMAN	6krz_A	1.22	0.72001	0.97352
MGST1_HUMAN	4bpm_A	1.24	0.86875	0.83281
ADRB1_HUMAN	5a8e_A	1.24	0.58756	0.97683
KCNKA_HUMAN	4bw5_A	1.25	0.45139	0.96228
NPTN_HUMAN	6a69_B	1.27	0.31026	0.93041
KCNJ3_HUMAN	6baa_A	1.28	0.62452	0.9659
KCNH8_HUMAN	7cn0_A	1.29	0.19696	0.95177
KCND3_HUMAN	7e7z_A	1.29	0.37142	0.95993
NDUB5_HUMAN	7ak5_h	1.29	0.68464	0.92632
AT1B3_HUMAN	3b8e_D	1.29	0.15501	0.77471
RPN1_HUMAN	6s7t_E	1.3	0.69143	0.97504
GBRB2_HUMAN	6hug_B	1.3	0.63941	0.96577
TM45A_HUMAN	7oqz_A	1.31	0.83324	0.96311
CLCN1_HUMAN	6coy_A	1.32	0.4644	0.97783
GTR9_HUMAN	4yb9_D	1.32	0.79052	0.97277
GLRB_HUMAN	7mlu_A	1.33	0.64049	0.9487
GSG1L_HUMAN	7ryz_A	1.33	0.54146	0.30356
AQP10_HUMAN	6f7h_A	1.33	0.81054	0.96815
CCR2_HUMAN	6akx_A	1.33	0.73599	0.80998
NU3M_HUMAN	7ak6_A	1.33	0.7254	0.88451
NICA_HUMAN	5a63_A	1.35	0.92177	0.982
ICMT_HUMAN	5v7p_A	1.36	0.92588	0.93873
EMRE_HUMAN	6k7x_H	1.37	0.4529	0.7989
AT1B4_HUMAN	3b8e_D	1.42	0.12122	0.74643
AQP6_HUMAN	2b6o_A	1.42	0.79431	0.94866
ANO10_HUMAN	5oc9_A	1.43	0.8977	0.97449
TPC2_HUMAN	6nq0_A	1.43	0.8064	0.97304
CD20_HUMAN	6vja_C	1.44	0.52987	0.93165
HRH2_HUMAN	7ul3_A	1.44	0.71891	0.95473
VATO_HUMAN	6c6l_C	1.45	0.92193	0.94404
SC6A7_HUMAN	6awn_A	1.45	0.831	0.96843
MGST3_HUMAN	6ssr_A	1.46	0.79961	0.8941
CCG1_HUMAN	5gjv_E	1.46	0.71733	0.95049
ORML2_HUMAN	7cqi_A	1.47	0.77476	0.90158
S13A4_HUMAN	7jsk_A	1.47	0.72774	0.96755
ADT4_HUMAN	2c3e_A	1.47	0.88362	0.94803
CD19_HUMAN	7jic_A	1.48	0.39853	0.94535
CRFR1_HUMAN	6p9x_R	1.48	0.58906	0.95508
TRBR2_HUMAN	6jxr_n	1.48	0.87257	0.95465
CAC1I_HUMAN	6kzp_A	1.49	0.45138	0.98143
SL9A9_HUMAN	6z3y_B	1.49	0.5769	0.95172
GSG1_HUMAN	7ryz_A	1.49	0.51074	0.30212
LAT2_HUMAN	7b00_A	1.49	0.82996	0.96818
KCNH1_HUMAN	7cn0_A	1.51	0.21913	0.93895
KCNK5_HUMAN	6wlv_A	1.52	0.49723	0.95426
LHPL4_HUMAN	6c14_B	1.53	0.62436	0.9165
ERD23_HUMAN	6i6b_A	1.54	0.89197	0.93823
PE2R4_HUMAN	5yhl_A	1.54	0.5577	0.95967
SCN1B_HUMAN	6j8g_B	1.55	0.74039	0.91926
EMC6_HUMAN	7adp_F	1.56	0.81818	0.89201
CD3G_HUMAN	6jxr_g	1.57	0.41094	0.6326
KCNB2_HUMAN	7e7z_A	1.58	0.26267	0.93761
RHBG_HUMAN	3hd6_A	1.58	0.88276	0.96456
ANO2_HUMAN	7b5c_A	1.59	0.70034	0.97288
KCNA5_HUMAN	6ebk_B	1.59	0.58815	0.92255
KCNJ1_HUMAN	6baa_A	1.59	0.78379	0.94865
TRAR2_HUMAN	6jxr_m	1.59	0.85679	0.94611
BKRB1_HUMAN	7eib_A	1.59	0.8013	0.95318
S5A1_HUMAN	7bw1_A	1.59	0.89521	0.94459
VGLU3_HUMAN	6v4d_A	1.6	0.69195	0.95661
AQP4_HUMAN	2b6o_A	1.61	0.67922	0.92555
TA2R_HUMAN	6iiu_A	1.61	0.8961	0.6713
NDUAD_HUMAN	7ak6_Z	1.62	0.84945	0.8777
PTC1_HUMAN	6dmb_A	1.63	0.67302	0.97859
ATG9B_HUMAN	7jlo_A	1.63	0.51366	0.96838
ACER3_HUMAN	6g7o_A	1.63	0.9011	0.68988
CAC1H_HUMAN	6kzo_A	1.64	0.4061	0.97764
CLCN6_HUMAN	7bxu_A	1.64	0.75006	0.96356
S40A1_HUMAN	6w4s_F	1.64	0.71402	0.96082
TLR3_HUMAN	7c76_A	1.64	0.74759	0.97371
OTOP3_HUMAN	6nf6_A	1.65	0.66634	0.9553
ABCG1_HUMAN	7fdv_A	1.65	0.753	0.95854
SUCR1_HUMAN	6ibb_A	1.65	0.83555	0.92387
PE2R3_HUMAN	6ak3_B	1.66	0.65654	0.92955
ATP68_HUMAN	6tt7_P	1.66	0.5282	0.58105
TPC1_HUMAN	6c96_A	1.67	0.86172	0.96994
4F2_HUMAN	7b00_B	1.67	0.72181	0.96428
SGMR1_HUMAN	6djz_A	1.67	0.84717	0.89033
S38A9_HUMAN	6c08_C	1.67	0.62703	0.95543
PACR_HUMAN	7cz5_R	1.68	0.55633	0.95389
EAA2_HUMAN	7awl_A	1.69	0.65401	0.95361
CXG1_HUMAN	7jjp_A	1.71	0.4679	0.91631
SL9A2_HUMAN	7dsw_B	1.71	0.50313	0.95617
HCN4_HUMAN	6gyn_A	1.72	0.40303	0.9616
CLCN7_HUMAN	7bxu_A	1.72	0.81155	0.96649
ABCC8_HUMAN	6baa_E	1.72	0.81803	0.97961
ATNG_HUMAN	3a3y_G	1.73	0.45186	0.70378
S12A6_HUMAN	7d14_A	1.73	0.71985	0.96825
NDUC2_HUMAN	7ak5_d	1.74	0.8875	0.8875
CLCKB_HUMAN	6coy_A	1.75	0.6571	0.96198
MTLR_HUMAN	7f9y_R	1.76	0.64623	0.91893
GHSR_HUMAN	7f9y_R	1.76	0.73719	0.93718
NTR1_HUMAN	4buo_A	1.77	0.69616	0.94709
P2RX2_HUMAN	6ah4_A	1.78	0.72093	0.94359
KCA10_HUMAN	6ebk_B	1.78	0.70893	0.93038
CAHM1_HUMAN	7dsc_A	1.78	0.48346	0.84815
KCMA1_HUMAN	7pxe_A	1.79	0.69826	0.969
JAGN1_HUMAN	6wvd_A	1.79	0.85067	0.4009
CNR1_HUMAN	6kpf_R	1.8	0.58801	0.94125
NTR2_HUMAN	6os9_R	1.8	0.70612	0.93536
LBR_HUMAN	4quv_A	1.81	0.60142	0.92766
GPBAR_HUMAN	7bw0_R	1.82	0.79352	0.9273
FMO6_HUMAN	6sem_A	1.83	0.91082	0.94532
S26A9_HUMAN	7ch1_A	1.83	0.76873	0.94494
CD3E_HUMAN	6jxr_f	1.84	0.54924	0.87995
PPLA_HUMAN	1fjk_A	1.84	0.63703	0.63703
KCJ16_HUMAN	6baa_A	1.85	0.71812	0.92684
NDUB2_HUMAN	7ak5_j	1.85	0.50008	0.75402
PTC2_HUMAN	6dmb_A	1.86	0.80014	0.96882
GBRD_HUMAN	6hug_B	1.86	0.70216	0.93262
SC6A5_HUMAN	6awn_A	1.87	0.65593	0.95121
S4A7_HUMAN	6caa_A	1.88	0.38382	0.95626
AT12A_HUMAN	3a3y_A	1.88	0.92719	0.97012
SCN5A_HUMAN	7dtc_A	1.88	0.56061	0.9735
AL5AP_HUMAN	2q7m_A	1.88	0.78787	0.9064
BKRB2_HUMAN	7f2o_R	1.89	0.69996	0.94305
VAMP1_HUMAN	3hd7_A	1.89	0.65643	0.81892
SL9A5_HUMAN	7dsw_B	1.9	0.45511	0.95074
SMO_HUMAN	4jkv_A	1.9	0.43633	0.74827
CAHM6_HUMAN	7d60_A	1.9	0.83158	0.90511
SSR3_HUMAN	5dhg_A	1.92	0.63228	0.92371
EMC5_HUMAN	7adp_E	1.92	0.43149	0.60065
KCNK1_HUMAN	7sk0_A	1.93	0.71061	0.91299
MC4R_HUMAN	7f4d_R	1.94	0.74467	0.93071
CAC1D_HUMAN	6byo_A	1.96	0.51177	0.97014
MCLN1_HUMAN	6aye_A	1.96	0.78024	0.94433
S4A5_HUMAN	6caa_A	1.98	0.40839	0.95226
5HT4R_HUMAN	4ami_A	1.98	0.6863	0.93185
GASR_HUMAN	7ezh_D	1.99	0.61871	0.91753
KCNK7_HUMAN	7sk0_A	2	0.76561	0.90266
OTOP2_HUMAN	6nf6_A	2.02	0.69578	0.93931
CAMLG_HUMAN	6so5_E	2.02	0.31954	0.81615
5HT3A_HUMAN	6be1_A	2.03	0.78583	0.93298
PD2R_HUMAN	7cx2_R	2.03	0.69307	0.9222
SERC2_HUMAN	6sp2_A	2.04	0.75569	0.93506
COX42_HUMAN	3abk_D	2.05	0.7274	0.84865
CLD14_HUMAN	6ake_A	2.06	0.66882	0.8734
CXG3_HUMAN	6l3t_A	2.06	0.66519	0.90754
ADA2A_HUMAN	7ej0_R	2.06	0.52068	0.90797
FZD9_HUMAN	6bd4_A	2.07	0.52678	0.80833
ASIC4_HUMAN	6ave_A	2.07	0.56736	0.85505
CCG8_HUMAN	6dlz_A	2.08	0.41833	0.18469
PK2L1_HUMAN	6a70_A	2.08	0.5307	0.93085
CC50A_HUMAN	7bsp_C	2.08	0.83759	0.92959
S1PR5_HUMAN	7eo2_A	2.09	0.66125	0.92326
SC61G_HUMAN	5a6u_G	2.1	0.67499	0.72531
DRD5_HUMAN	5a8e_A	2.1	0.5688	0.93794
LPAR1_HUMAN	7td0_R	2.11	0.74939	0.93148
NDUB6_HUMAN	7ak5_i	2.12	0.50965	0.66348
HRH1_HUMAN	7dfl_R	2.12	0.53033	0.91486
MLEC_HUMAN	6s7t_I	2.13	0.10224	0.47896
OPSR_HUMAN	4a4m_A	2.13	0.81404	0.9047
SLC31_HUMAN	6li9_A	2.15	0.87348	0.95843
FPR3_HUMAN	7euo_R	2.15	0.77409	0.91652
DRD4_HUMAN	7cmu_R	2.17	0.59918	0.90373
DISP1_HUMAN	7e2g_D	2.19	0.57104	0.95378
C5AR1_HUMAN	6c1q_B	2.19	0.81369	0.76472
KCNN3_HUMAN	6cnm_A	2.2	0.46722	0.92145
PI2R_HUMAN	7cx2_R	2.2	0.62682	0.89183
ADCY9_HUMAN	7pd4_A	2.21	0.60488	0.96162
SC61B_HUMAN	5a6u_B	2.22	0.23514	0.49154
CLD8_HUMAN	6ake_A	2.22	0.70716	0.87117
KCNF1_HUMAN	7wf3_H	2.24	0.47559	0.89746
5HT2A_HUMAN	6a93_A	2.24	0.65394	0.82651
ELOV4_HUMAN	6y7f_A	2.26	0.74012	0.90588
TRPV6_HUMAN	6b5v_A	2.27	0.72775	0.93437
DUOX1_HUMAN	7d3e_A	2.27	0.84125	0.94371
OX2R_HUMAN	7l1u_R	2.27	0.5935	0.91668
NDUBB_HUMAN	7ak5_g	2.28	0.57123	0.83463
NMDZ1_HUMAN	7eoq_B	2.29	0.80359	0.9494
RAMP3_HUMAN	6uus_E	2.29	0.6294	0.80246
CLD15_HUMAN	6akf_A	2.29	0.71339	0.86916
P2RX7_HUMAN	6ah4_A	2.32	0.5493	0.89037
ACE2_HUMAN	6m18_B	2.34	0.88391	0.94744
MTR1L_HUMAN	7db6_D	2.34	0.42107	0.9063
DAD1_HUMAN	6c26_2	2.34	0.75811	0.78814
C5AR2_HUMAN	6c1q_B	2.34	0.80632	0.73173
SCN7A_HUMAN	7k18_A	2.35	0.64619	0.9552
PCD15_HUMAN	6c14_A	2.38	0.11225	0.77517
RENR_HUMAN	6vq8_p	2.38	0.11136	0.5519
ABCG8_HUMAN	5do7_B	2.38	0.77759	0.92615
GBRR1_HUMAN	6hug_B	2.4	0.64706	0.90299
RNK_HUMAN	6vq8_f	2.41	0.50639	0.75738
KCNS1_HUMAN	7wf3_H	2.41	0.44405	0.88117
MOT3_HUMAN	7bp3_A	2.41	0.72501	0.91748
NU6M_HUMAN	7ak6_J	2.43	0.82788	0.8452
CCR7_HUMAN	5lwe_A	2.43	0.63649	0.85619
ANO3_HUMAN	7b5c_A	2.46	0.68466	0.92639
CXCR2_HUMAN	6lfm_R	2.46	0.77188	0.89536
EMC4_HUMAN	6z3w_D	2.47	0.36446	0.68341
GALR2_HUMAN	7wq3_R	2.47	0.67351	0.88675
ATPMK_HUMAN	6j5i_i	2.48	0.41766	0.5388
CAHM2_HUMAN	6lmw_A	2.49	0.50045	0.84011
AT2B2_HUMAN	6a69_A	2.51	0.69993	0.94507
KCMB4_HUMAN	6v22_E	2.51	0.8186	0.85887
STX4_HUMAN	3hd7_B	2.52	0.21159	0.5733
AT8B3_HUMAN	7py4_A	2.53	0.78468	0.91374
VAS1_HUMAN	6vq8_c	2.53	0.07808	0.56835
CXCR3_HUMAN	6lfm_R	2.54	0.73573	0.87137
GPR32_HUMAN	6lw5_A	2.55	0.78084	0.65746
ABCD4_HUMAN	6jbj_A	2.57	0.87007	0.9309
P2RX6_HUMAN	6ah4_A	2.58	0.72031	0.87812
INSI1_HUMAN	7etw_A	2.58	0.62458	0.85314
EMC1_HUMAN	7adp_A	2.58	0.83785	0.94093
S6A15_HUMAN	6m18_A	2.58	0.75475	0.90547
AT132_HUMAN	7m5v_A	2.59	0.84413	0.94829
FZD8_HUMAN	6bd4_A	2.59	0.4467	0.79549
5HT1B_HUMAN	7c61_A	2.6	0.72561	0.77998
ARSD_HUMAN	1p49_A	2.61	0.8649	0.93338
TLR8_HUMAN	7cyn_B	2.65	0.71948	0.94555
CAHM4_HUMAN	6ytl_A	2.65	0.73622	0.85128
KCNC2_HUMAN	7phh_A	2.67	0.57646	0.90164
TSPO_HUMAN	2mgy_A	2.68	0.77962	0.04736
GTR2_HUMAN	5c65_A	2.68	0.78947	0.89722
EMC7_HUMAN	6z3w_G	2.7	0.34355	0.72489
BCS1_HUMAN	6sh3_A	2.7	0.80237	0.88622
TRPV4_HUMAN	7aa5_A	2.71	0.65592	0.92132
GLP2R_HUMAN	6b3j_R	2.71	0.6155	0.87555
NNTM_HUMAN	6qti_A	2.73	0.90189	0.94176
GPR52_HUMAN	6li2_A	2.73	0.76282	0.79244
WLS_HUMAN	7drt_B	2.74	0.82875	0.90007
LT4R2_HUMAN	7vkt_A	2.76	0.71702	0.88232
CCR8_HUMAN	7f1q_R	2.76	0.7471	0.72415
5HT2B_HUMAN	6a93_A	2.78	0.62429	0.8012
FXYD7_HUMAN	2jo1_A	2.8	0.51707	0.03911
SPCS1_HUMAN	7p2p_D	2.85	0.35246	0.61987
PACC1_HUMAN	7ji3_A	2.85	0.6181	0.80978
DISP2_HUMAN	7e2g_D	2.85	0.60471	0.92381
AA2AR_HUMAN	6d9h_R	2.88	0.63506	0.89176
CNGA3_HUMAN	5h3o_A	2.89	0.60131	0.80147
KCNKH_HUMAN	4i9w_A	2.89	0.65735	0.84016
NOTC1_HUMAN	6idf_E	2.91	0.0121	0.39881
CALCR_HUMAN	6e3y_R	2.91	0.65239	0.87182
PE2R1_HUMAN	6iiu_A	2.92	0.67117	0.5909
ATP8_HUMAN	6j5i_8	2.92	0.41549	0.46825
VKORL_HUMAN	6wv3_A	2.94	0.84406	0.40668
SDC4_HUMAN	6ith_A	2.95	0.19424	0.07741
ABCB6_HUMAN	7d7n_A	2.95	0.64221	0.76316
CCRL2_HUMAN	7f1q_R	2.96	0.73261	0.69019
BNIP3_HUMAN	2ka1_A	2.98	0.14267	0.05648
TM14B_HUMAN	2los_A	2.98	0.62663	0.04166
TM175_HUMAN	6w8o_A	2.98	0.73694	0.88025
CRFM7_HUMAN	7eki_A	3.01	0.69036	0.71727
KCNU1_HUMAN	7pxe_A	3.01	0.72534	0.93233
S26A5_HUMAN	7lgu_A	3.05	0.82999	0.90239
OTOP1_HUMAN	6nf4_A	3.05	0.61919	0.87359
B3A2_HUMAN	7rtm_A	3.07	0.39509	0.8302
CRCM1_HUMAN	6aki_A	3.09	0.35612	0.64676
5HT1A_HUMAN	7c61_A	3.11	0.67733	0.78269
NPBW2_HUMAN	6b73_A	3.12	0.72803	0.84869
ACHA_HUMAN	4aq5_A	3.16	0.66438	0.84395
CC50C_HUMAN	7py4_B	3.16	0.64435	0.26158
CAC1B_HUMAN	7mix_A	3.18	0.53276	0.92411
S61A2_HUMAN	5a6u_A	3.21	0.70934	0.84483
ABCG2_HUMAN	6eti_A	3.21	0.77549	0.88798
TACAN_HUMAN	7cxr_A	3.23	0.75581	0.83318
B3AT_HUMAN	7tvz_A	3.24	0.59251	0.63389
AGRG3_HUMAN	7d76_R	3.26	0.42502	0.83317
DGAT1_HUMAN	6vp0_C	3.26	0.68843	0.82377
ACHG_HUMAN	4aq5_B	3.26	0.6287	0.85196
FXYD4_HUMAN	2jo1_A	3.27	0.48036	0.04109
RPN2_HUMAN	6s7t_F	3.28	0.24684	0.58516
FCERG_HUMAN	2hac_A	3.3	0.39643	0.08472
S35A2_HUMAN	6oh2_A	3.31	0.64127	0.83059
ATPK_HUMAN	6tt7_R	3.34	0.51105	0.55373
GRM5_HUMAN	7dgd_A	3.35	0.59936	0.89964
ACHA2_HUMAN	4aq5_A	3.38	0.59779	0.82262
PANX1_HUMAN	7dwb_A	3.45	0.72666	0.73465
NMDE1_HUMAN	7eoq_A	3.47	0.49572	0.89184
TSPO2_HUMAN	2mgy_A	3.48	0.71548	0.04717
V1BR_HUMAN	7bb6_A	3.52	0.53466	0.80075
GET1_HUMAN	6so5_C	3.52	0.60796	0.70846
TRPA1_HUMAN	3j9p_D	3.55	0.45194	0.85862
ATP6_HUMAN	5ara_W	3.56	0.70144	0.72549
KCE1B_HUMAN	2m0q_A	3.57	0.51884	0.07622
LRC8D_HUMAN	6djb_A	3.6	0.72533	0.86646
TM141_HUMAN	2lor_A	3.6	0.59092	0.04455
GLPA_HUMAN	1afo_A	3.62	0.27833	0.06102
DRD2_HUMAN	6cm4_A	3.64	0.61379	0.64118
ZNT3_HUMAN	6xpd_B	3.66	0.65927	0.82453
KCNQ5_HUMAN	7byl_A	3.74	0.3378	0.79643
S26A6_HUMAN	7lgu_A	3.75	0.76063	0.84121
TYOBP_HUMAN	2l35_A	3.85	0.42717	0.07009
PCFT_HUMAN	7bc6_A	3.87	0.7654	0.80653
KCNQ2_HUMAN	7byl_A	3.9	0.35467	0.78161
ABCBA_HUMAN	7a65_A	3.9	0.7429	0.48395
TM14E_HUMAN	2los_A	3.91	0.45231	0.03556
ABCB5_HUMAN	7a65_A	3.93	0.8354	0.8973
STING_HUMAN	7sii_A	3.95	0.50466	0.58462
SNN_HUMAN	1zza_A	3.96	0.51433	0.0312
NK3R_HUMAN	2ks9_A	4.01	0.6098	0.17081
NPC1_HUMAN	6uox_A	4.02	0.80396	0.88073
AT8A2_HUMAN	6k7g_A	4.04	0.73823	0.87558
KCNQ1_HUMAN	7byl_A	4.12	0.41786	0.73265
MFS2B_HUMAN	7mjs_X	4.15	0.70618	0.76691
CLTRN_HUMAN	6m18_B	4.16	0.54733	0.19075
NPCL1_HUMAN	6v3f_A	4.18	0.77328	0.84825
ABCB7_HUMAN	7a65_A	4.18	0.69301	0.46407
NLS1_HUMAN	7mjs_X	4.18	0.68306	0.79232
VPP2_HUMAN	5i1m_V	4.2	0.39351	0.69563
EMC3_HUMAN	6ww7_C	4.2	0.53778	0.64438
GABR2_HUMAN	7c7q_B	4.21	0.61814	0.83795
KCNE5_HUMAN	2ndj_A	4.3	0.27314	0.05267
KCNE3_HUMAN	2ndj_A	4.31	0.36355	0.05544
HIG2A_HUMAN	2lom_A	4.32	0.38988	0.03491
HIG1B_HUMAN	2lom_A	4.39	0.50273	0.0403
AT8B2_HUMAN	6k7g_A	4.4	0.70178	0.84332
CD81_HUMAN	7jic_B	4.45	0.50521	0.56677
ABCBB_HUMAN	7a65_A	4.54	0.7709	0.86534
CD3Z_HUMAN	2hac_A	4.65	0.21159	0.08174
KCNE2_HUMAN	2m0q_A	4.65	0.45634	0.06905
CFTR_HUMAN	6d3r_A	4.84	0.64125	0.82116
TRPM4_HUMAN	6bqr_D	4.86	0.67021	0.83838
MITOS_HUMAN	6a6m_A	5.07	0.62453	0.7606
HVCN1_HUMAN	5oqk_A	5.08	0.41256	0.09692
AAAT_HUMAN	6gct_A	5.13	0.52825	0.64301
GABR1_HUMAN	7c7q_A	5.13	0.56441	0.7614
CXCR5_HUMAN	2lnl_A	5.13	0.60362	0.09667
AT11B_HUMAN	7bsp_A	5.56	0.70475	0.79556
CASR_HUMAN	7dd5_A	5.6	0.59036	0.76546
GRM7_HUMAN	7dgd_A	5.65	0.64402	0.73369
GRIK5_HUMAN	7f56_A	5.71	0.64974	0.75321
AT2A2_HUMAN	7e7s_A	5.72	0.69238	0.70546
S15A2_HUMAN	7nqk_A	5.72	0.59365	0.6481
GRIA1_HUMAN	6dlz_A	6.32	0.58682	0.54687
ABCA3_HUMAN	7w01_A	6.32	0.76873	0.814
TREM2_HUMAN	6z0g_A	6.47	0.25201	0.08684
B2CL1_HUMAN	6f46_A	6.7	0.25438	0.12328
BAK_HUMAN	7ofm_A	6.7	0.2406	0.11785
TNFA_HUMAN	7asy_A	6.71	0.25635	0.12324
MCU_HUMAN	5id3_A	6.77	0.29414	0.06456
CD28_HUMAN	7vu5_A	6.77	0.22957	0.1107
NKG2E_HUMAN	2l35_A	6.9	0.24725	0.08905
CD4_HUMAN	2klu_A	7.21	0.24989	0.10395
NTRK1_HUMAN	2n90_A	7.43	0.11283	0.18972
TNR16_HUMAN	2mic_A	7.51	0.12343	0.12702
ITA1_HUMAN	2l8s_A	7.62	0.09073	0.18709
ABCA4_HUMAN	7e7q_A	7.76	0.65702	0.74788
A4_HUMAN	7b3j_A	7.77	0.11847	0.15301
TNR1A_HUMAN	7k7a_A	7.85	0.1062	0.107
EPOR_HUMAN	2mv6_A	7.93	0.21173	0.12958
LAMP1_HUMAN	2mof_A	7.94	0.20947	0.12596
GHR_HUMAN	5oek_A	7.99	0.16624	0.13226
LAMP2_HUMAN	2mof_A	7.99	0.22124	0.13223
PRLR_HUMAN	2n7i_A	8	0.11783	0.16765
NTRK3_HUMAN	2n90_A	8.14	0.09691	0.16528
TR10B_HUMAN	6nhw_A	8.2	0.13624	0.11845
TLR4_HUMAN	5nam_A	8.39	0.12619	0.18696
VGFR3_HUMAN	2m59_A	8.43	0.05637	0.14295
IL3RB_HUMAN	2na8_A	9.1	0.11486	0.11236
ITB5_HUMAN	2k9j_B	9.43	0.14562	0.13337
PGFRB_HUMAN	2l6w_A	9.6	0.09272	0.11957
INSR_HUMAN	2mfr_A	10.26	0.10904	0.1257
ERBB3_HUMAN	2l9u_A	10.27	0.08363	0.12051
ITAL_HUMAN	2m3e_A	10.59	0.12607	0.14087

## Sheet: STable 3 - Filters
ID	Topology	DetectingMembranePlane	Signal	FullStructure	ShortHelix	Masked	MissingTmpart	Domain	OverpredictCctop	UnderpredictCctop	MembranePlaneCctop
RPN1_HUMAN	1	1	1	1	1	1	1	1	1	1	1
TM14B_HUMAN	0	1	1	1	1	1	1	1	0	1	1
COX8C_HUMAN	1	1	1	1	1	1	1	1	1	1	1
EMC7_HUMAN	1	1	0	1	1	1	1	1	1	1	1
CLCKB_HUMAN	1	1	1	1	1	0	0	1	1	1	1
VATL_HUMAN	1	1	1	1	1	1	1	1	1	1	1
TNR16_HUMAN	1	1	0	0	1	0	1	0	1	1	1
NTRK3_HUMAN	1	1	1	1	1	0	1	1	1	1	1
GLP2R_HUMAN	1	1	1	1	1	0	1	1	1	1	1
ADCY9_HUMAN	1	1	1	1	1	1	1	1	1	1	1
CD19_HUMAN	1	1	1	1	1	0	1	1	1	1	1
CD3E_HUMAN	1	1	0	1	1	1	1	1	1	1	1
STING_HUMAN	1	1	1	1	1	1	1	1	1	1	1
FXYD4_HUMAN	1	1	0	1	1	1	1	1	1	1	1
CRCM1_HUMAN	1	1	1	1	1	1	0	1	1	1	1
S26A5_HUMAN	0	1	1	1	1	0	1	1	1	1	1
EMC4_HUMAN	0	1	1	1	1	1	1	1	1	1	1
KCNJ1_HUMAN	0	1	1	1	1	1	1	1	1	1	1
OTOP2_HUMAN	1	1	1	1	1	1	1	1	1	1	1
LT4R2_HUMAN	1	1	1	1	1	1	1	1	1	1	1
OTOP3_HUMAN	1	1	1	1	1	0	1	1	1	1	1
TRPM4_HUMAN	0	1	1	1	1	1	0	1	1	0	1
ABCG5_HUMAN	1	1	1	1	1	1	1	1	1	1	1
GBRR1_HUMAN	1	1	0	1	1	0	1	1	1	1	1
AGRG3_HUMAN	1	1	0	1	1	1	1	1	1	1	1
ARSD_HUMAN	1	1	1	1	1	1	1	1	1	1	1
HIG2A_HUMAN	0	1	1	1	1	1	1	1	1	1	1
B3AT_HUMAN	0	1	1	1	1	1	1	1	0	1	1
PE2R3_HUMAN	1	1	1	1	1	1	1	1	0	1	1
MTLR_HUMAN	1	1	1	1	1	1	1	1	1	1	1
EPOR_HUMAN	1	1	1	1	1	0	1	1	1	1	1
NNTM_HUMAN	1	1	1	1	1	0	1	1	1	1	1
EMC1_HUMAN	0	1	1	1	1	1	1	1	1	1	1
CASR_HUMAN	1	1	1	1	1	0	1	0	1	1	1
EMC5_HUMAN	0	1	1	1	1	1	1	1	1	1	1
WLS_HUMAN	1	1	1	1	1	1	1	1	1	1	1
HVCN1_HUMAN	1	1	1	1	1	1	1	1	1	1	1
TNFA_HUMAN	1	1	1	1	1	1	1	1	1	1	1
KCNK1_HUMAN	1	1	1	1	1	1	1	1	1	1	1
5HT3A_HUMAN	1	1	1	1	1	1	1	1	1	1	1
UN93B_HUMAN	1	1	1	1	1	1	1	1	1	1	1
MGST1_HUMAN	1	1	1	1	1	1	1	1	1	1	1
SNN_HUMAN	1	1	1	1	1	1	1	1	1	1	1
TREM2_HUMAN	1	1	1	1	1	1	1	1	1	1	1
SSR3_HUMAN	1	1	1	1	1	0	1	1	1	1	1
NU4LM_HUMAN	1	1	1	1	1	1	1	1	1	1	1
ATG9B_HUMAN	0	1	1	1	1	0	1	1	1	0	1
S6A15_HUMAN	1	1	1	1	1	1	1	1	1	1	1
KCNKH_HUMAN	1	1	1	1	1	1	1	1	1	1	1
GRM7_HUMAN	1	1	0	1	1	0	1	0	1	1	1
ERBB3_HUMAN	1	1	0	0	1	0	1	0	1	1	1
CNGA3_HUMAN	0	1	1	1	0	0	1	1	0	1	1
5HT2A_HUMAN	1	1	1	1	1	1	1	1	1	1	1
ABCB6_HUMAN	1	1	1	1	1	1	1	1	1	1	1
CAC1D_HUMAN	0	1	1	1	1	0	0	1	0	1	1
BKRB2_HUMAN	1	1	1	1	1	1	1	1	1	1	1
KCNH1_HUMAN	0	1	1	1	1	0	0	1	0	0	1
CCG8_HUMAN	1	1	1	1	1	0	1	1	1	1	1
CYB_HUMAN	0	1	1	1	1	1	1	1	1	1	1
ACE2_HUMAN	1	1	1	1	1	0	1	1	1	1	1
CAC1B_HUMAN	0	1	1	1	1	0	0	0	0	0	1
CD81_HUMAN	1	1	1	1	1	1	1	1	1	1	1
LAMP1_HUMAN	1	1	0	1	1	1	1	1	1	1	1
KCJ16_HUMAN	1	1	1	1	1	1	1	1	1	0	1
BEST1_HUMAN	1	1	1	1	1	0	1	1	1	1	1
NU4M_HUMAN	0	1	1	1	1	1	1	1	0	1	1
AQP10_HUMAN	1	1	1	1	1	1	1	1	1	1	1
NTR2_HUMAN	0	1	1	1	1	1	1	0	1	1	1
AL5AP_HUMAN	1	1	1	1	1	1	1	1	1	1	1
BCS1_HUMAN	1	1	1	1	1	1	1	1	1	1	1
ABCB5_HUMAN	1	1	1	1	1	1	1	1	1	1	1
CLD8_HUMAN	1	1	1	1	1	1	1	1	1	1	1
ITAL_HUMAN	1	1	1	1	1	0	1	1	1	1	1
STEA2_HUMAN	1	1	1	1	1	0	1	1	1	1	1
KCNH8_HUMAN	0	1	1	1	1	0	1	0	0	1	1
C560_HUMAN	1	1	1	1	1	1	1	1	1	1	1
TRPV6_HUMAN	0	1	1	0	1	0	1	1	1	1	1
AT2B2_HUMAN	0	1	1	1	0	0	1	1	0	1	1
FXYD5_HUMAN	1	1	0	1	1	0	1	1	1	1	1
RHBG_HUMAN	1	1	1	1	1	1	1	1	1	1	1
PGFRB_HUMAN	1	1	0	0	1	0	1	0	1	1	1
KCNC2_HUMAN	0	1	1	1	1	0	1	1	0	0	1
PTC2_HUMAN	1	1	1	1	1	0	1	1	1	1	1
GRIA1_HUMAN	0	1	0	1	1	0	1	1	1	1	1
AT12A_HUMAN	1	1	1	1	1	0	1	1	1	1	1
JAGN1_HUMAN	1	1	1	1	1	1	1	1	1	1	1
MCU_HUMAN	1	1	1	1	1	1	1	1	1	1	1
FMO6_HUMAN	0	1	1	1	1	0	1	1	1	1	1
EMC3_HUMAN	0	1	1	1	1	1	1	1	1	1	1
CXCR2_HUMAN	1	1	1	1	1	1	1	1	1	1	1
ANO10_HUMAN	1	1	1	0	1	1	1	1	1	1	1
VAMP1_HUMAN	1	1	1	1	1	1	1	1	1	1	1
NDUB6_HUMAN	1	1	1	1	1	1	1	1	1	1	1
NTR1_HUMAN	1	1	1	1	1	1	1	1	1	1	1
PSN1_HUMAN	1	1	1	1	1	1	1	1	1	1	1
COX7C_HUMAN	1	1	1	1	1	1	1	1	1	1	1
KCNE5_HUMAN	0	1	1	1	1	1	1	1	0	1	1
DGAT1_HUMAN	0	1	1	1	1	1	1	1	1	1	1
NPCL1_HUMAN	1	1	1	1	1	1	1	1	0	0	1
GHSR_HUMAN	1	1	1	1	1	1	1	1	1	1	1
ERD23_HUMAN	1	1	1	1	1	1	1	1	1	1	1
CX6A1_HUMAN	1	1	1	1	1	1	1	1	1	1	1
FZD8_HUMAN	1	1	0	1	1	1	1	1	1	1	1
CXG1_HUMAN	1	1	1	1	1	0	1	1	1	1	1
AQP4_HUMAN	0	1	1	1	1	0	1	1	1	1	1
5HT1A_HUMAN	1	1	1	1	1	1	1	1	1	1	1
S40A1_HUMAN	1	1	1	1	1	1	1	1	1	1	1
ABCA3_HUMAN	0	1	1	1	1	1	1	1	1	1	1
ATPK_HUMAN	0	1	1	1	1	1	1	1	0	1	1
TRPV4_HUMAN	0	1	1	1	1	0	1	1	1	0	1
LAMP2_HUMAN	1	1	0	1	1	1	1	1	1	1	1
TPC2_HUMAN	0	1	1	1	1	1	1	1	1	0	1
PI2R_HUMAN	1	1	1	1	1	1	1	1	1	1	1
EAA2_HUMAN	0	1	1	1	1	1	1	1	0	1	1
DOXA1_HUMAN	1	1	1	1	1	1	1	1	1	1	1
CRFM7_HUMAN	1	1	1	1	1	1	0	1	1	1	1
KCNU1_HUMAN	0	1	1	1	1	1	1	1	0	1	1
EBP_HUMAN	0	1	1	1	1	1	1	1	1	1	1
SPCS1_HUMAN	1	1	1	1	1	0	1	1	1	1	1
COX7R_HUMAN	1	1	1	1	1	1	1	1	1	1	1
TSPO2_HUMAN	1	1	1	1	1	1	1	1	1	1	1
PPLA_HUMAN	1	1	1	1	1	1	1	1	1	1	1
S12A2_HUMAN	0	1	1	1	1	0	1	1	1	1	1
CAHM2_HUMAN	1	1	1	1	1	1	1	1	1	1	1
TACAN_HUMAN	1	1	1	1	1	1	1	1	0	0	1
SPTC1_HUMAN	1	1	1	0	1	0	1	0	1	1	1
FPR3_HUMAN	1	1	1	1	1	1	1	1	1	1	1
PE2R1_HUMAN	0	1	1	1	1	1	1	1	1	1	1
UT1_HUMAN	1	1	1	1	1	1	1	1	1	1	1
KCND3_HUMAN	0	1	1	1	1	0	1	1	0	0	1
KCE1B_HUMAN	0	1	1	1	1	1	1	1	0	1	1
CXCR5_HUMAN	1	1	1	1	1	1	1	1	1	1	1
BNIP3_HUMAN	0	1	1	1	1	0	1	1	0	1	1
GLRB_HUMAN	1	1	1	1	1	0	1	1	1	1	1
TPC1_HUMAN	0	1	1	1	1	1	1	1	0	0	1
AT132_HUMAN	0	1	1	1	1	1	1	1	0	0	1
A4_HUMAN	1	1	1	0	1	0	1	0	1	1	1
PTC1_HUMAN	1	1	1	1	1	0	1	0	0	1	1
ABCA4_HUMAN	0	1	1	1	1	1	0	1	0	1	1
DAD1_HUMAN	1	1	1	1	1	1	1	1	1	1	1
INSI1_HUMAN	1	1	1	1	1	0	1	1	1	1	1
SDC4_HUMAN	1	1	0	1	1	0	1	1	1	1	1
NDUC2_HUMAN	1	1	1	1	1	1	1	1	1	1	1
ATNG_HUMAN	1	1	1	1	1	1	1	1	1	1	1
TM141_HUMAN	1	1	1	1	1	0	1	1	1	1	1
FZD9_HUMAN	1	1	0	1	1	1	1	1	1	1	1
NU5M_HUMAN	0	1	1	1	1	1	1	1	1	1	1
SERC2_HUMAN	1	1	1	1	1	1	1	1	1	0	1
TNR1A_HUMAN	1	1	0	1	1	0	1	1	1	1	1
HRH2_HUMAN	1	1	1	1	1	1	1	1	1	1	1
FXYD7_HUMAN	1	1	1	1	1	1	1	1	1	1	1
ABCBA_HUMAN	1	1	1	1	1	0	1	1	1	1	1
ATP8_HUMAN	1	1	1	1	1	1	1	1	1	1	1
QCR10_HUMAN	1	1	1	1	1	1	1	1	1	1	1
GABR2_HUMAN	0	1	1	1	0	1	1	1	0	1	1
CCR7_HUMAN	0	1	1	1	1	1	1	1	1	1	1
TM175_HUMAN	1	1	1	1	1	1	1	1	1	1	1
PAQR2_HUMAN	1	1	1	1	1	1	1	1	1	1	1
TSPO_HUMAN	1	1	1	1	1	1	1	1	1	1	1
KCNE3_HUMAN	0	1	1	1	1	1	1	1	0	1	1
VATO_HUMAN	1	1	1	1	1	1	1	1	1	1	1
ELOV4_HUMAN	1	1	1	1	1	1	1	1	1	1	1
AT8B3_HUMAN	1	1	1	1	1	1	1	1	0	1	1
ACHG_HUMAN	1	1	1	1	1	1	1	1	1	1	1
S4A5_HUMAN	0	1	1	1	1	0	1	1	1	1	1
KCNS1_HUMAN	1	1	1	1	1	0	1	1	1	1	1
AT2A2_HUMAN	1	1	1	1	1	1	1	1	1	1	1
TM38A_HUMAN	0	1	1	1	1	1	1	1	0	1	1
FACE1_HUMAN	1	1	1	1	1	1	1	1	1	1	1
LTC4S_HUMAN	1	1	1	1	1	1	1	1	1	1	1
AT8A2_HUMAN	1	1	1	1	1	0	0	1	1	1	1
FXYD6_HUMAN	1	1	0	1	1	1	1	1	1	1	1
NMDZ1_HUMAN	0	1	1	1	1	0	1	0	1	1	1
B2CL1_HUMAN	1	1	1	0	1	0	1	0	1	1	1
INSR_HUMAN	1	1	1	0	1	0	1	0	1	1	1
ABCC8_HUMAN	1	1	1	1	1	1	1	1	1	1	1
GSG1L_HUMAN	0	1	1	1	1	0	1	1	1	1	1
RPN2_HUMAN	1	1	1	1	1	1	1	1	1	1	1
RAMP3_HUMAN	1	1	1	1	1	1	1	1	1	1	1
C5AR1_HUMAN	1	1	1	1	1	1	1	1	1	1	1
P2RX7_HUMAN	1	1	1	1	1	1	0	1	1	1	1
ATPMK_HUMAN	1	1	1	1	1	1	1	1	1	1	1
FCERG_HUMAN	0	1	1	1	1	1	1	1	0	1	1
MITOS_HUMAN	1	1	1	1	1	0	1	1	1	1	1
CD20_HUMAN	1	1	1	1	1	0	1	1	1	1	1
ORML2_HUMAN	0	1	1	1	1	1	1	1	0	1	1
KCNF1_HUMAN	0	1	1	0	1	1	0	1	1	1	1
S1PR5_HUMAN	1	1	1	1	1	1	1	1	1	1	1
S12A6_HUMAN	1	1	1	1	1	1	1	1	1	1	1
VKORL_HUMAN	1	1	1	1	1	1	1	1	1	1	1
GTR2_HUMAN	1	1	1	1	1	1	1	1	1	1	1
KCA10_HUMAN	1	1	1	1	1	1	1	1	1	1	1
NMDE1_HUMAN	1	1	1	1	1	0	1	0	1	1	1
NDUBB_HUMAN	1	1	1	1	1	0	1	1	1	1	1
TA2R_HUMAN	1	1	1	1	1	1	1	1	0	1	1
SC61G_HUMAN	1	1	1	1	1	1	1	1	1	1	1
S35A2_HUMAN	0	1	1	1	1	1	1	1	0	1	1
OTOP1_HUMAN	1	1	1	1	1	0	1	1	1	1	1
GPT_HUMAN	1	1	1	1	1	1	1	1	1	1	1
MLEC_HUMAN	1	1	1	1	1	1	1	1	1	1	1
S4A7_HUMAN	0	1	1	0	1	0	1	1	0	1	1
SLC31_HUMAN	1	1	1	1	1	0	1	1	1	1	1
VGLU3_HUMAN	1	1	1	1	1	1	1	1	1	1	1
KCNK3_HUMAN	0	1	1	1	1	0	1	1	1	0	1
PACC1_HUMAN	1	1	1	1	1	0	1	1	1	1	1
RAMP1_HUMAN	1	1	1	1	1	1	1	1	1	1	1
RENR_HUMAN	1	1	1	1	1	1	1	1	1	1	1
VGFR3_HUMAN	1	1	1	0	1	0	1	0	1	1	1
NDUB4_HUMAN	1	1	1	0	1	1	0	1	1	1	1
TLR3_HUMAN	1	1	1	1	1	1	1	1	1	1	1
SCN7A_HUMAN	0	1	1	1	1	1	0	1	0	1	1
SCD_HUMAN	0	1	1	1	1	1	1	1	1	1	1
MC4R_HUMAN	1	1	1	1	1	1	1	1	1	1	1
NDUB5_HUMAN	1	1	1	1	1	1	1	1	1	1	1
CCR2_HUMAN	1	1	1	1	1	1	1	1	1	1	1
LRC8D_HUMAN	0	1	1	1	1	0	1	1	0	1	1
SMO_HUMAN	1	1	0	1	1	0	1	0	1	1	1
ASIC4_HUMAN	0	1	1	1	1	0	1	1	1	1	1
NKG2E_HUMAN	1	1	1	1	1	0	1	1	1	1	1
STX4_HUMAN	1	1	1	1	1	1	1	1	1	1	1
CY561_HUMAN	1	1	1	1	1	1	1	1	1	1	1
S26A6_HUMAN	0	1	1	1	1	0	1	1	1	1	1
HHAT_HUMAN	0	1	1	1	1	1	1	1	1	1	1
AT11B_HUMAN	1	1	1	1	1	1	1	1	0	1	1
DISP1_HUMAN	1	1	1	1	1	0	1	0	1	1	1
GABR1_HUMAN	1	1	1	1	1	0	1	1	1	1	1
ITB5_HUMAN	1	1	0	1	1	0	1	1	1	1	1
AA2AR_HUMAN	1	1	1	1	1	1	1	1	1	1	1
LBR_HUMAN	1	1	1	1	1	1	1	1	1	1	1
CD3Z_HUMAN	1	1	0	1	1	1	1	1	1	1	1
ATP4B_HUMAN	1	1	1	1	1	1	1	1	1	1	1
BAK_HUMAN	1	1	1	0	1	0	1	0	1	1	1
NU3M_HUMAN	1	1	1	1	1	1	1	1	1	1	1
NDUB2_HUMAN	1	1	1	1	1	0	1	1	1	1	1
CXA3_HUMAN	0	1	1	1	0	0	1	0	0	1	1
CAHM5_HUMAN	1	1	1	1	1	1	0	1	1	1	1
TTYH2_HUMAN	1	1	1	1	1	1	1	1	1	1	1
ACER3_HUMAN	1	1	1	0	1	1	1	0	1	1	1
GBRB2_HUMAN	1	1	1	1	1	1	1	1	1	1	1
CLCN6_HUMAN	0	1	1	1	1	0	1	1	1	1	1
KCNK5_HUMAN	1	1	1	1	1	0	1	1	1	1	1
5HT2B_HUMAN	1	1	1	1	1	0	1	1	1	1	1
CCR8_HUMAN	1	1	1	1	1	1	1	1	1	1	1
VA0E2_HUMAN	1	1	1	1	1	1	1	1	1	1	1
NDUA3_HUMAN	1	1	1	1	1	1	1	1	1	1	1
KCNJ3_HUMAN	0	1	1	1	1	0	1	1	1	0	1
ABCBB_HUMAN	1	1	1	1	1	0	1	1	1	1	1
GLPA_HUMAN	1	1	0	1	1	1	1	1	1	1	1
PTGES_HUMAN	1	1	1	1	1	1	1	1	1	1	1
PK2L1_HUMAN	1	1	1	1	1	0	1	1	1	1	1
SL9A5_HUMAN	1	1	0	1	0	0	1	0	0	1	1
CXCR3_HUMAN	1	1	1	1	1	0	0	1	1	1	1
TM258_HUMAN	1	1	1	1	1	1	1	1	1	1	1
PCD15_HUMAN	1	1	0	0	1	0	1	0	1	1	1
DRD4_HUMAN	1	1	1	1	1	1	1	1	1	1	1
CRFR1_HUMAN	1	1	1	1	1	1	1	1	1	1	1
SL9A2_HUMAN	0	1	0	1	1	1	1	1	1	1	1
COX3_HUMAN	1	1	1	1	1	1	1	1	1	1	1
TRAR2_HUMAN	1	1	1	1	1	1	1	1	1	1	1
SUCR1_HUMAN	1	1	1	1	1	1	1	1	1	1	1
CFTR_HUMAN	1	1	1	1	1	1	0	1	1	1	1
DUOX1_HUMAN	0	1	1	1	1	1	1	1	0	1	1
CD3G_HUMAN	1	1	0	1	1	1	1	1	1	1	1
4F2_HUMAN	1	1	1	1	1	0	1	1	1	1	1
SCN5A_HUMAN	0	1	1	1	1	1	1	1	0	1	1
P2RX2_HUMAN	1	1	1	1	1	0	1	1	1	1	1
GBRE_HUMAN	1	1	0	1	1	1	1	1	1	1	1
KCNN3_HUMAN	0	1	1	1	1	0	1	1	1	1	1
ANO2_HUMAN	0	1	1	1	0	1	0	1	0	1	1
PACR_HUMAN	0	1	0	1	1	0	1	1	1	0	1
MFS2B_HUMAN	1	1	1	1	1	1	1	1	1	1	1
KCNH7_HUMAN	0	1	1	1	1	0	1	0	0	1	1
TLR4_HUMAN	1	1	1	1	1	1	1	1	1	1	1
CAC1H_HUMAN	0	1	1	1	1	0	0	1	0	0	1
CAMLG_HUMAN	1	1	1	1	1	1	1	1	1	1	1
COX6C_HUMAN	1	1	1	1	1	1	1	1	1	1	1
MOT3_HUMAN	1	1	1	1	1	1	1	1	1	1	1
CYBR1_HUMAN	1	1	1	1	1	1	1	1	1	1	1
DRD5_HUMAN	1	1	1	1	1	1	1	1	1	1	1
CCRL2_HUMAN	1	1	1	1	1	1	1	1	1	1	1
HCN4_HUMAN	0	1	1	1	1	0	1	1	0	1	1
PANX1_HUMAN	0	1	1	1	1	0	1	1	0	1	1
EMC6_HUMAN	1	1	1	1	1	1	1	1	1	1	1
KCNB2_HUMAN	0	1	1	0	1	0	0	1	0	1	1
SC6A5_HUMAN	1	1	1	1	1	0	1	1	1	1	1
LHPL4_HUMAN	1	1	1	1	1	1	1	1	1	1	1
KCNA5_HUMAN	0	1	1	1	1	0	1	1	1	1	1
AT1B1_HUMAN	1	1	1	1	1	1	1	1	1	1	1
S26A9_HUMAN	0	1	1	1	1	0	1	1	1	1	1
EMRE_HUMAN	1	1	1	1	1	1	1	1	1	1	1
RNK_HUMAN	1	1	1	1	0	0	1	1	0	1	1
QCR9_HUMAN	1	1	1	1	1	1	1	1	1	1	1
GRM5_HUMAN	1	1	1	1	1	0	1	1	1	1	1
KCMB4_HUMAN	1	1	1	1	1	1	1	1	1	1	1
PCFT_HUMAN	1	1	1	1	1	1	1	1	1	1	1
APH1A_HUMAN	1	1	1	1	1	1	1	1	1	1	1
MGST3_HUMAN	0	1	1	1	1	1	1	1	0	1	1
NU6M_HUMAN	0	1	1	1	1	1	1	1	1	0	1
SC6A7_HUMAN	1	1	1	1	1	1	1	1	1	1	1
CLD14_HUMAN	1	1	1	1	1	1	1	1	1	1	1
GPBAR_HUMAN	1	1	1	0	1	0	1	0	1	0	1
OPSR_HUMAN	1	1	1	1	1	1	1	1	1	1	1
AT5G3_HUMAN	1	1	1	1	1	0	1	1	1	1	1
S29A2_HUMAN	1	1	1	1	1	1	1	1	1	1	1
TRPC5_HUMAN	0	1	1	1	1	0	1	0	0	0	1
KCNKA_HUMAN	0	1	0	0	1	0	1	0	1	1	1
S61A2_HUMAN	1	1	1	1	1	1	1	1	1	1	1
CLD15_HUMAN	1	1	1	1	1	1	1	1	1	1	1
NOTC1_HUMAN	1	1	1	0	1	0	1	0	1	1	1
OX2R_HUMAN	0	1	1	1	1	1	1	1	1	1	1
CAHM1_HUMAN	1	1	1	1	1	1	1	1	1	1	1
TLR8_HUMAN	1	1	0	1	1	1	0	1	1	1	1
NDUB8_HUMAN	1	1	1	1	1	1	1	1	1	1	1
GBRA3_HUMAN	1	1	0	1	1	1	1	1	1	1	1
V1BR_HUMAN	1	1	1	1	1	1	1	1	1	1	1
S13A4_HUMAN	0	1	1	1	1	1	1	1	1	0	1
TYOBP_HUMAN	0	1	0	1	1	0	1	1	1	0	0
SL9A9_HUMAN	0	1	1	1	1	0	0	1	0	0	1
COX42_HUMAN	1	1	1	1	1	0	1	1	1	1	1
CNR1_HUMAN	0	1	1	1	1	0	1	0	1	1	1
CD4_HUMAN	1	1	1	1	1	1	1	1	1	1	1
5HT4R_HUMAN	1	1	1	1	1	1	1	1	1	1	1
NALCN_HUMAN	0	1	1	1	1	1	1	1	0	1	1
P2RX6_HUMAN	0	1	1	1	1	0	1	0	1	1	1
AT1B4_HUMAN	0	1	1	1	1	1	1	1	0	1	1
CXG3_HUMAN	1	1	1	1	1	1	1	1	1	1	1
TRBR2_HUMAN	1	1	1	1	1	1	1	1	1	1	1
SC61B_HUMAN	1	1	1	1	1	0	1	1	1	1	1
NDUA1_HUMAN	1	1	1	1	1	1	1	1	1	1	1
ABCG1_HUMAN	1	1	1	1	1	0	1	1	1	1	1
TR10B_HUMAN	1	1	0	1	1	0	1	1	1	1	1
NPC1_HUMAN	1	1	1	1	1	1	1	1	0	0	1
NDUAB_HUMAN	1	1	1	1	1	0	1	1	1	1	1
KCMA1_HUMAN	0	1	1	1	1	0	1	1	0	1	1
CD28_HUMAN	1	1	1	1	1	1	1	1	1	1	1
GTR9_HUMAN	1	1	1	1	1	1	1	1	1	1	1
TM45A_HUMAN	1	1	1	1	1	1	1	1	1	1	1
KCNQ5_HUMAN	0	1	1	1	1	0	0	0	0	0	1
CLCN1_HUMAN	0	1	1	1	1	1	1	1	0	1	1
AAAT_HUMAN	0	1	1	1	1	0	1	0	0	0	1
CC50C_HUMAN	1	1	1	1	1	1	1	1	1	1	1
ZNT3_HUMAN	1	1	1	1	1	1	1	1	1	1	1
AOFA_HUMAN	1	1	1	1	1	1	1	1	1	1	1
ABCD4_HUMAN	0	1	1	1	1	1	0	1	0	1	1
ABCG2_HUMAN	0	1	1	1	1	1	1	1	1	1	1
GASR_HUMAN	1	1	1	1	1	1	1	1	1	1	1
DISP2_HUMAN	1	1	1	1	1	0	1	1	1	1	1
BKRB1_HUMAN	1	1	1	1	1	1	1	1	1	1	1
NPBW2_HUMAN	1	1	1	1	1	1	1	1	1	1	1
5HT1B_HUMAN	1	1	1	1	1	1	1	1	1	1	1
MFS10_HUMAN	1	1	1	1	1	1	1	1	1	1	1
CXA10_HUMAN	1	1	1	1	1	0	1	1	1	1	1
ABCB7_HUMAN	1	1	1	1	1	0	1	1	1	1	1
KCNQ1_HUMAN	0	1	1	1	1	1	0	1	0	0	1
NDUAD_HUMAN	1	1	1	1	1	1	1	1	1	1	1
NICA_HUMAN	1	1	0	1	1	1	1	1	1	1	1
PD2R_HUMAN	1	1	1	1	1	1	1	1	1	1	1
ITA1_HUMAN	1	1	1	1	1	1	1	1	1	1	1
SCN1B_HUMAN	1	1	0	1	1	1	1	1	1	1	1
COX7S_HUMAN	0	1	1	1	1	1	0	1	1	0	0
KCNE2_HUMAN	1	1	1	1	1	1	0	1	1	1	1
GHR_HUMAN	1	1	0	1	1	0	1	1	1	1	1
NU1M_HUMAN	0	1	1	0	1	1	1	1	1	1	1
VPP2_HUMAN	1	1	1	1	1	0	1	1	1	1	1
KCNK7_HUMAN	0	1	1	1	1	1	1	1	1	0	1
SGMR1_HUMAN	1	1	1	1	1	1	1	1	1	1	1
TM14E_HUMAN	0	1	1	1	1	1	1	1	0	0	0
DRD2_HUMAN	1	1	1	1	1	1	1	1	1	1	1
LPAR1_HUMAN	1	1	1	1	1	1	1	1	1	1	1
HIG1B_HUMAN	1	1	1	1	1	1	1	1	1	1	1
GALR2_HUMAN	1	1	1	1	1	1	1	1	1	1	1
COX2_HUMAN	1	1	1	1	1	1	1	1	1	1	1
ADA2A_HUMAN	1	1	1	1	1	1	1	1	1	1	1
NK3R_HUMAN	1	1	1	1	1	0	1	1	1	1	1
ADRB1_HUMAN	1	1	1	1	1	1	1	1	1	1	1
S15A2_HUMAN	1	1	1	1	1	1	1	1	1	1	1
TRPA1_HUMAN	0	1	1	1	1	1	0	1	1	0	1
CAC1I_HUMAN	0	1	1	1	0	0	0	1	0	0	1
ANO3_HUMAN	0	1	1	0	1	0	0	0	0	1	1
NU2M_HUMAN	1	1	1	1	1	1	1	1	1	1	1
ADT4_HUMAN	1	1	1	1	1	1	1	1	1	1	1
LAT2_HUMAN	1	1	1	1	1	1	1	1	1	1	1
CALCR_HUMAN	1	1	0	1	1	1	1	1	1	1	1
PEN2_HUMAN	1	1	1	1	1	1	1	1	1	1	1
COX1_HUMAN	1	1	1	1	1	1	1	1	1	1	1
B3A2_HUMAN	0	1	1	1	1	0	0	1	0	1	1
AT8B2_HUMAN	0	1	1	1	1	1	1	1	1	1	1
NTRK1_HUMAN	0	1	0	0	1	0	1	0	1	1	1
KCNQ2_HUMAN	0	1	1	1	1	0	0	1	0	1	1
NLS1_HUMAN	1	1	1	1	1	1	1	1	1	1	1
C5AR2_HUMAN	1	1	1	1	1	1	1	1	1	1	1
ATP68_HUMAN	1	1	1	1	1	1	1	1	1	1	1
MCLN1_HUMAN	0	1	1	1	1	1	1	1	1	1	1
ZDHC2_HUMAN	1	1	1	1	1	1	1	1	1	1	1
CCG1_HUMAN	1	1	1	1	1	1	1	1	1	1	1
CY1_HUMAN	1	1	1	1	1	0	0	1	1	0	0
NDUC1_HUMAN	1	1	1	1	1	1	1	1	1	1	1
S38A9_HUMAN	1	1	1	1	1	1	1	1	1	1	1
CC50A_HUMAN	1	1	1	1	1	1	1	1	1	1	1
ATP6_HUMAN	1	1	1	0	1	1	0	1	1	1	1
S5A1_HUMAN	1	1	1	1	1	1	1	1	1	1	1
ACHA2_HUMAN	1	1	0	1	1	1	0	1	1	1	1
CAHM6_HUMAN	1	1	1	1	1	1	1	1	1	1	1
GSG1_HUMAN	1	1	1	1	1	0	1	0	1	1	1
CAHM4_HUMAN	1	1	1	1	1	1	1	1	1	1	1
GRIK5_HUMAN	1	1	1	0	1	0	1	0	1	1	1
AQP6_HUMAN	0	1	1	1	1	1	1	1	1	1	1
CLTRN_HUMAN	1	1	1	1	1	0	1	1	1	1	1
CLCN7_HUMAN	0	1	1	1	1	0	1	1	0	1	1
ACHA_HUMAN	1	1	1	1	1	1	0	1	1	1	1
GBRD_HUMAN	1	1	1	1	1	1	1	1	1	1	1
MTR1L_HUMAN	1	1	1	1	1	0	1	1	1	1	1
NPTN_HUMAN	1	1	1	1	1	0	1	1	1	1	1
ICMT_HUMAN	0	1	1	1	1	1	1	1	0	1	1
AT1B3_HUMAN	1	1	1	1	1	1	1	1	1	1	1
PRLR_HUMAN	1	1	1	1	1	0	1	1	1	1	1
GPR52_HUMAN	1	1	1	1	1	1	1	1	1	1	1
VAS1_HUMAN	1	1	0	1	1	1	1	1	1	1	1
S28A3_HUMAN	0	1	1	1	1	1	1	1	0	1	1
PE2R4_HUMAN	1	1	1	1	1	1	1	1	1	1	1
GET1_HUMAN	1	1	1	1	1	1	1	1	1	1	1
GPR32_HUMAN	1	1	1	1	1	1	1	1	1	1	1
HRH1_HUMAN	1	1	1	1	1	1	1	1	1	1	1
ABCG8_HUMAN	0	1	1	1	1	1	1	1	1	1	1
CXB1_HUMAN	1	1	1	1	1	0	1	1	1	1	1
IL3RB_HUMAN	1	1	1	1	1	0	1	1	1	1	1
TPSN_HUMAN	1	1	1	1	1	1	1	1	1	1	1
NKG2D_HUMAN	1	1	1	1	1	0	1	1	1	1	1
DMB_HUMAN	1	1	1	1	1	1	1	1	1	1	1
DEAR_HUMAN	0	0	0	0	0	0	0	0	0	0	0
CP51A_HUMAN	0	1	1	1	1	1	1	1	1	1	1
C163B_HUMAN	1	1	0	0	1	0	1	0	1	1	1
SC22B_RAT	0	0	0	0	0	0	0	0	0	0	0
LIRB2_HUMAN	1	1	1	1	1	0	1	1	1	1	1
SCRB2_HUMAN	0	1	1	1	1	1	1	1	0	1	1
CP343_HUMAN	1	1	1	1	1	1	1	1	1	1	1
NCAM1_HUMAN	1	1	0	0	1	0	1	0	1	1	1
CP1B1_HUMAN	1	1	1	1	1	1	1	1	1	1	1
CD82_HUMAN	1	1	1	1	1	1	1	1	1	1	1
SIA4A_HUMAN	0	0	0	0	0	0	0	0	0	0	0
ERMAP_HUMAN	1	1	0	1	1	1	1	1	1	1	1
F174C_HUMAN	1	1	0	1	1	1	1	1	1	1	1
STX8_HUMAN	1	1	1	1	1	1	1	1	1	1	1
TS1R3_HUMAN	1	1	1	1	1	1	1	1	1	1	1
CLC1A_HUMAN	1	1	1	1	1	0	1	1	1	1	1
NRSN2_HUMAN	1	1	1	1	1	0	1	1	1	1	1
CC167_HUMAN	0	0	0	0	0	0	0	0	0	0	0
TNFL4_HUMAN	1	1	1	1	1	1	1	1	1	1	1
HFE_HUMAN	1	1	1	1	1	1	1	1	1	1	1
ADCY3_HUMAN	1	1	1	1	1	1	1	1	1	1	1
ADAM8_HUMAN	1	1	1	1	1	0	1	0	1	1	1
IYD1_HUMAN	1	1	1	1	1	1	1	1	1	1	1
TMPS7_HUMAN	1	1	1	1	1	0	1	1	1	1	1
TM9S2_HUMAN	1	1	0	1	1	1	1	1	1	1	1
HEPS_HUMAN	1	1	1	1	1	1	1	1	1	1	1
T2R39_HUMAN	1	1	1	1	1	1	1	1	1	1	1
OSTB_HUMAN	1	1	1	1	0	0	1	1	0	1	1
SIG12_HUMAN	1	1	1	0	1	0	1	0	1	1	1
IL25_HUMAN	1	1	1	1	1	1	1	1	1	1	1
FUT6_HUMAN	0	0	0	0	0	0	0	0	0	0	0
XG_HUMAN	1	1	0	1	0	0	1	1	0	1	1
PPR29_HUMAN	1	1	1	0	1	0	1	0	1	1	1
CLGN_HUMAN	1	1	0	1	1	0	1	1	1	1	1
LYAM2_HUMAN	0	0	0	0	0	0	0	0	0	0	0
PTN2_HUMAN	1	1	1	1	1	1	1	1	1	1	1
CXD4_HUMAN	1	1	1	1	1	0	1	1	1	1	1
B3GN5_HUMAN	1	1	1	1	1	1	1	1	1	1	1
SIT1_HUMAN	1	1	1	1	1	1	1	1	1	1	1
MYP0_HUMAN	1	1	0	1	1	0	1	1	1	1	1
VAMP7_HUMAN	1	1	1	1	1	1	1	1	1	1	1
CYB5_HUMAN	1	1	1	0	1	1	1	1	1	1	1
T2R30_HUMAN	1	1	1	1	1	1	1	1	1	1	1
ESAM_HUMAN	1	1	1	1	1	0	1	1	1	1	1
PLXA1_HUMAN	0	1	0	0	1	0	1	0	1	1	1
F74A7_HUMAN	1	1	1	1	1	1	1	1	1	1	1
CADH1_HUMAN	1	1	1	0	1	0	1	0	1	1	1
GPC6A_HUMAN	1	1	1	1	1	1	1	1	1	1	1
AGRE3_HUMAN	1	1	0	1	1	0	1	1	1	1	1
A4GAT_HUMAN	1	1	1	1	1	1	1	1	1	1	1
NKPD1_HUMAN	1	1	1	1	1	1	1	1	1	1	1
CQ078_HUMAN	0	1	1	1	0	0	1	1	0	1	1
CRLF2_HUMAN	1	1	1	1	1	0	1	1	1	1	1
ASIC5_HUMAN	0	1	1	1	0	1	0	1	0	1	1
ENTP1_HUMAN	1	1	1	1	1	1	1	1	1	1	1
T2R60_HUMAN	1	1	1	1	1	1	1	1	1	1	1
EN113_HUMAN	0	1	1	1	1	1	0	1	0	1	1
HMR1_HUMAN	1	1	0	1	1	1	1	1	1	1	1
CDHR4_HUMAN	1	1	1	1	1	0	1	0	1	1	1
G0S2_HUMAN	1	1	1	1	1	1	1	1	1	1	1
DSC1_HUMAN	1	1	1	0	1	0	1	0	1	1	1
RELL1_HUMAN	1	1	0	1	1	1	1	1	1	1	1
PCD10_HUMAN	1	1	1	0	1	0	1	0	1	1	1
TN13B_HUMAN	1	1	1	1	1	0	1	1	1	1	1
SFT2B_HUMAN	1	1	1	1	1	1	1	1	1	1	1
ZP3_HUMAN	1	1	1	1	1	1	1	1	1	1	1
DMA_HUMAN	1	1	0	1	1	1	1	1	1	1	1
EPCR_HUMAN	1	1	0	1	1	1	1	1	1	1	1
PGRC1_HUMAN	1	1	1	1	1	1	1	1	1	1	1
ROR2_HUMAN	1	1	1	1	1	0	1	0	1	1	1
T200B_HUMAN	1	1	1	1	1	1	1	1	1	1	1
PCD18_HUMAN	1	1	1	0	1	0	1	0	1	1	1
B4GT7_HUMAN	0	1	1	1	1	1	1	1	1	1	1
MEG11_HUMAN	1	1	0	1	1	0	1	1	1	1	1
IL9R_HUMAN	1	1	1	1	1	0	1	1	1	1	1
CHSTF_HUMAN	1	1	1	1	1	0	1	1	1	1	1
TNR12_HUMAN	1	1	0	1	1	0	1	1	1	1	1
CD2_HUMAN	1	1	1	1	1	0	1	1	1	1	1
A0A494C1I1_HUMAN	1	1	1	1	0	0	1	1	0	1	1
GPA33_HUMAN	1	1	1	1	1	1	1	1	1	1	1
MPZL2_HUMAN	1	1	1	1	1	1	1	1	1	1	1
ITB8_HUMAN	1	1	1	1	1	0	1	1	1	1	1
EPHA6_HUMAN	1	1	1	0	1	0	1	0	1	1	1
ECEL1_HUMAN	1	1	1	1	1	0	1	1	1	1	1
FCG2C_HUMAN	1	1	0	1	1	0	1	1	1	1	1
DPP6_HUMAN	1	1	1	1	1	0	1	1	1	1	1
VTI1A_HUMAN	1	1	1	1	1	1	1	1	1	1	1
APMAP_HUMAN	1	1	1	1	1	1	1	1	1	1	1
TMPS2_HUMAN	1	1	1	1	1	0	1	1	1	1	1
DPA1_HUMAN	1	1	0	1	1	1	1	1	1	1	1
MET_HUMAN	1	1	1	1	1	0	1	0	1	1	1
NECT2_HUMAN	1	1	0	1	1	0	1	1	1	1	1
VAMP8_HUMAN	1	1	1	1	1	1	1	1	1	1	1
MICU3_HUMAN	1	1	1	0	1	0	1	1	1	1	1
KREM2_HUMAN	1	1	0	1	1	0	1	0	1	1	1
GPR84_HUMAN	1	1	1	1	1	1	1	1	1	1	1
TNR21_HUMAN	1	1	0	1	1	0	1	1	1	1	1
PTGIS_HUMAN	1	1	1	0	1	0	1	0	1	1	1
ECSCR_HUMAN	1	1	0	1	1	1	1	1	1	1	1
TNR1B_HUMAN	1	1	0	0	1	0	0	1	1	1	1
TYRO3_HUMAN	1	1	1	0	1	0	1	1	1	1	1
C1QR1_HUMAN	1	1	1	1	1	0	1	1	1	1	1
GALT5_HUMAN	1	1	1	1	1	0	1	0	1	1	1
ADA19_HUMAN	1	1	1	1	1	0	1	1	1	1	1
VISTA_HUMAN	1	1	0	1	1	0	1	1	1	1	1
HECA2_HUMAN	1	1	1	1	1	0	1	1	1	1	1
CD37_HUMAN	1	1	1	1	1	1	1	1	1	1	1
FCER2_HUMAN	1	1	1	1	1	0	0	1	1	1	1
HLAA_HUMAN	1	1	0	1	1	0	1	1	1	1	1
TM11F_HUMAN	1	1	1	1	1	1	1	1	1	1	1
LRC25_HUMAN	1	1	0	1	1	0	1	1	1	1	1
CABP8_HUMAN	1	1	1	0	1	0	1	1	1	1	1
A0A2U3TZM8_HUMAN	1	1	1	1	1	0	1	1	1	1	1
PRR7_HUMAN	1	1	1	1	1	0	1	1	1	1	1
CP26A_HUMAN	1	1	1	1	1	1	1	1	1	1	1
CDHR1_HUMAN	1	1	1	0	1	0	1	0	1	1	1
ROM1_HUMAN	1	1	1	1	1	1	1	1	1	1	1
PTPRH_HUMAN	0	0	0	0	0	0	0	0	0	0	0
FUT9_HUMAN	1	1	1	1	1	1	1	1	1	1	1
KHDC1_HUMAN	1	1	1	1	1	0	1	1	1	1	1
BTNL9_HUMAN	1	1	1	1	1	1	1	1	1	1	1
IGSF8_HUMAN	1	1	1	1	1	1	1	1	1	1	1
TLR2_HUMAN	1	1	1	1	1	1	1	1	1	1	1
APLP1_HUMAN	1	1	1	1	1	0	1	1	1	1	1
SIM15_HUMAN	1	1	1	1	1	1	1	1	1	1	1
VAMP4_HUMAN	1	1	1	1	1	1	1	1	1	1	1
MEP1A_HUMAN	1	1	1	1	1	1	1	1	1	1	1
RN223_HUMAN	1	1	1	1	1	1	1	1	1	1	1
LEUK_HUMAN	1	1	0	1	1	0	1	1	1	1	1
ADCY2_HUMAN	1	1	1	1	1	1	1	1	1	1	1
NRG4_HUMAN	1	1	1	1	1	1	1	1	1	1	1
SLAF1_HUMAN	1	1	0	1	1	0	1	1	1	1	1
LRIG1_HUMAN	1	1	1	0	1	0	1	0	1	1	1
PTPRC_HUMAN	1	1	0	0	1	0	1	1	1	1	1
TRGC1_HUMAN	1	1	1	1	1	1	1	1	1	1	1
PTK7_HUMAN	1	1	1	0	1	0	1	0	1	1	1
CD70_HUMAN	1	1	1	1	1	1	1	1	1	1	1
ATF6A_HUMAN	1	1	1	1	1	0	1	1	1	1	1
SCN2B_HUMAN	1	1	0	1	1	1	1	1	1	1	1
R144A_HUMAN	1	1	1	1	1	0	1	1	1	1	1
SYT8_HUMAN	1	1	1	1	1	0	1	1	1	1	1
ENTP4_HUMAN	0	1	1	1	1	0	0	1	1	0	0
CR2_HUMAN	1	1	0	0	1	0	1	0	1	1	1
VSIG1_HUMAN	1	1	1	1	1	0	1	1	1	1	1
SEM4F_HUMAN	1	1	0	0	1	0	1	0	1	1	1
ASGR2_HUMAN	1	1	1	1	1	0	1	1	1	1	1
CEAM1_HUMAN	1	1	0	1	1	0	1	1	1	1	1
IL1R2_HUMAN	1	1	1	1	1	1	1	1	1	1	1
GLT10_HUMAN	1	1	1	1	1	1	1	1	1	1	1
DHRSX_HUMAN	0	0	0	0	0	0	0	0	0	0	0
ZNRF4_HUMAN	0	1	1	1	1	0	1	1	0	1	1
GPVI_HUMAN	1	1	1	1	1	1	1	1	1	1	1
ATP7A_HUMAN	1	1	1	1	1	1	1	1	0	1	1
MARH2_HUMAN	1	1	1	1	1	1	1	1	1	1	1
5NTD_HUMAN	0	0	0	0	0	0	0	0	0	0	0
CAD17_HUMAN	1	1	0	0	1	0	1	0	1	1	1
TIM14_HUMAN	1	1	1	1	1	1	1	1	1	1	1
SUN3_HUMAN	0	1	1	1	1	1	0	1	0	1	1
LCAP_HUMAN	1	1	1	1	1	0	1	1	1	1	1
SCNNB_HUMAN	0	1	1	1	1	0	1	1	0	0	0
FCGRN_HUMAN	1	1	1	1	1	0	1	1	1	1	1
SV2C_HUMAN	0	1	1	1	1	1	1	1	0	1	1
VTI1B_HUMAN	1	1	1	1	1	1	1	1	1	1	1
SPCS2_HUMAN	1	1	1	1	1	0	1	1	1	1	1
HIDE1_HUMAN	1	1	1	1	1	1	1	1	1	1	1
FGFR1_HUMAN	1	1	0	1	1	0	1	1	1	1	1
MAG_HUMAN	1	1	1	1	1	0	1	1	1	1	1
PCDC2_HUMAN	1	1	1	0	1	0	1	0	1	1	1
CD8A_HUMAN	1	1	1	1	1	1	1	1	1	1	1
UD2A2_HUMAN	0	1	1	1	1	1	1	1	1	1	1
ASB11_HUMAN	0	0	0	0	0	0	0	0	0	0	0
TARM1_HUMAN	1	1	0	1	1	1	1	1	1	1	1
SYT7_HUMAN	1	1	1	0	1	0	1	0	1	1	1
GP1BB_HUMAN	1	1	1	1	1	1	1	1	1	1	1
AMPN_HUMAN	1	1	1	0	1	0	1	0	1	1	1
FOLR1_HUMAN	0	1	0	1	1	1	1	1	1	1	1
STX12_HUMAN	1	1	1	1	1	0	1	1	1	1	1
RHBL1_HUMAN	0	1	1	1	1	1	0	1	1	1	1
TMIG1_HUMAN	1	1	1	1	1	1	1	1	1	1	1
ASAH2_HUMAN	1	1	1	0	1	0	1	0	1	1	1
TRBM_HUMAN	1	1	0	0	1	0	1	0	1	1	1
TS1R1_HUMAN	1	1	1	1	1	1	1	1	1	1	1
ITA7_HUMAN	1	1	0	0	1	0	1	0	1	1	1
SMYD4_HUMAN	0	0	0	0	0	0	0	0	0	0	0
PCDBA_HUMAN	1	1	1	0	1	0	1	0	1	1	1
PCDGL_HUMAN	0	1	1	1	1	0	1	0	1	1	1
ADCY6_HUMAN	1	1	1	1	1	1	1	1	1	1	1
FAIM3_HUMAN	1	1	0	1	1	0	1	1	1	1	1
TM202_HUMAN	1	1	1	1	1	1	1	1	1	1	1
TGFR2_HUMAN	1	1	0	0	1	0	1	0	1	1	1
LMAN2_HUMAN	1	1	1	1	1	1	1	1	1	1	1
PLD3_HUMAN	1	1	1	1	1	0	1	1	1	1	1
PHAG1_HUMAN	1	1	1	1	1	0	1	1	1	1	1
ADA28_HUMAN	1	1	1	1	1	0	1	0	1	1	1
MPZL1_HUMAN	1	1	0	1	1	1	1	1	1	1	1
TM237_HUMAN	1	1	1	1	1	0	1	1	1	1	1
PAR1_HUMAN	1	1	0	1	1	1	1	1	1	1	1
CXG2_HUMAN	0	1	1	1	1	0	1	0	1	1	1
SLAF6_HUMAN	1	1	1	1	1	0	1	1	1	1	1
MUSK_HUMAN	1	1	1	1	1	0	1	1	1	1	1
CADH4_HUMAN	1	1	1	0	1	0	1	0	1	1	1
CAD26_HUMAN	1	1	1	0	1	0	1	0	1	1	1
ZPLD1_HUMAN	1	1	0	1	1	1	1	1	1	1	1
TMM79_HUMAN	1	1	1	1	1	0	1	1	1	1	1
PCDH9_HUMAN	1	1	1	0	1	0	1	0	1	1	1
A0A7I2V4K3_HUMAN	0	1	1	1	1	1	1	1	1	1	1
DLL1_HUMAN	1	1	1	1	1	0	1	0	1	1	1
CA185_HUMAN	1	1	1	1	1	1	1	1	1	1	1
CD79A_HUMAN	1	1	1	1	1	1	1	1	1	1	1
YIPF3_HUMAN	1	1	1	0	1	0	1	1	1	1	1
PTPRJ_HUMAN	1	1	1	0	1	0	1	0	1	1	1
SSRA_HUMAN	1	1	0	1	1	0	1	1	1	1	1
GGT1_HUMAN	1	1	1	1	1	1	1	1	1	1	1
CD244_HUMAN	1	1	1	1	1	0	1	1	1	1	1
MAGT1_HUMAN	1	1	1	1	1	0	1	1	1	1	1
STX10_HUMAN	1	1	1	1	1	1	1	1	1	1	1
PCDH8_HUMAN	1	1	0	0	1	0	1	0	1	1	1
INSRR_HUMAN	1	1	0	0	1	0	1	0	1	1	1
CP054_HUMAN	1	1	1	1	1	0	1	1	1	1	1
TOIP2_HUMAN	1	1	1	1	1	0	1	1	1	1	1
TNF15_HUMAN	1	1	1	1	1	0	1	1	1	1	1
GOSR1_HUMAN	1	1	1	1	1	1	1	1	1	1	1
CD1E_HUMAN	1	1	1	1	1	0	1	1	1	1	1
UNC5C_HUMAN	1	1	1	1	1	0	1	1	1	1	1
TF_HUMAN	1	1	1	1	1	1	1	1	1	1	1
RAMP2_HUMAN	1	1	0	1	1	1	1	1	1	1	1
CNNM4_HUMAN	0	1	1	1	1	0	1	1	1	0	1
I17RD_HUMAN	1	1	0	0	1	0	1	0	1	1	1
CTLA4_HUMAN	1	1	1	1	1	1	1	1	1	1	1
IL6RB_HUMAN	1	1	1	1	1	0	1	1	1	1	1
TRIQK_HUMAN	1	1	1	1	1	1	1	1	1	1	1
PD1L1_HUMAN	1	1	1	1	1	1	1	1	1	1	1
CD72_HUMAN	1	1	1	1	1	0	1	1	1	1	1
TMM53_HUMAN	1	1	1	0	1	0	1	0	1	1	1
SCTM1_HUMAN	1	1	1	1	1	0	1	1	1	1	1
CD209_HUMAN	1	1	1	0	1	0	1	1	1	1	1
FCGR1_HUMAN	1	1	0	1	1	0	1	1	1	1	1
IL1R1_HUMAN	1	1	1	1	1	0	1	1	1	1	1
T200A_HUMAN	0	1	1	1	1	0	1	1	1	1	1
NADL2_HUMAN	1	1	1	1	1	0	1	1	1	1	1
MRS2_HUMAN	1	1	1	0	1	1	0	1	1	1	1
CD36_HUMAN	1	1	1	1	1	1	1	1	1	1	1
PTPRM_HUMAN	1	1	1	0	1	0	1	0	1	1	1
OX2G_HUMAN	1	1	1	1	1	1	1	1	1	1	1
TO20L_HUMAN	1	1	1	1	1	1	1	1	1	1	1
CD80_HUMAN	1	1	1	1	1	1	1	1	1	1	1
HRCT1_HUMAN	1	1	1	1	1	1	1	1	1	1	1
TSN1_HUMAN	0	1	1	1	1	1	1	1	1	1	1
NECT3_HUMAN	1	1	0	0	1	0	1	1	1	1	1
BT3A3_HUMAN	1	1	1	1	1	0	1	1	1	1	1
TSN9_HUMAN	0	1	1	1	1	1	1	0	1	1	1
TDGF1_HUMAN	0	0	0	0	0	0	0	0	0	0	0
OST48_HUMAN	0	1	0	1	1	1	1	1	1	1	1
SHPS1_HUMAN	1	1	1	1	1	0	1	1	1	1	1
GALT2_HUMAN	1	1	1	1	1	1	1	1	1	1	1
TMPS6_HUMAN	1	1	1	1	1	0	1	1	1	1	1
PTPRS_HUMAN	1	1	1	0	1	0	1	0	1	1	1
SYPL2_HUMAN	1	1	1	1	1	1	1	1	1	1	1
SMCO4_HUMAN	1	1	1	1	1	1	1	1	1	1	1
BET1_HUMAN	1	1	1	1	1	1	1	1	1	1	1
EPHB2_HUMAN	0	0	0	0	0	0	0	0	0	0	0
TOM70_HUMAN	0	0	0	0	0	0	0	0	0	0	0
TIGIT_HUMAN	1	1	1	1	1	0	1	1	1	1	1
CC018_HUMAN	1	1	1	1	1	0	1	1	1	1	1
ENTP3_HUMAN	1	1	1	1	1	1	1	1	1	1	1
TSN6_HUMAN	1	1	1	1	1	1	1	1	1	1	1
ILRL1_HUMAN	1	1	1	1	1	1	1	1	1	1	1
LRP3_HUMAN	1	1	1	1	0	0	1	1	0	1	1
AVR2A_HUMAN	1	1	1	1	1	0	1	1	1	1	1
CP2J2_HUMAN	1	1	1	1	1	1	1	1	1	1	1
CLC9A_HUMAN	1	1	1	1	1	1	1	1	1	1	1
KCNE4_HUMAN	1	1	1	1	1	0	1	1	1	1	1
CD180_HUMAN	1	1	0	1	1	1	1	1	1	1	1
RNF13_HUMAN	1	1	0	1	1	0	1	1	1	1	1
SSPN_HUMAN	1	1	1	1	1	1	1	1	1	1	1
CRUM1_HUMAN	1	1	0	1	1	0	1	1	1	1	1
S15A3_HUMAN	1	1	1	1	1	1	1	1	1	1	1
ICAM2_HUMAN	1	1	1	1	1	1	1	1	1	1	1
CXAR_HUMAN	1	1	1	1	1	0	1	1	1	1	1
MA2A1_HUMAN	0	1	1	1	0	1	1	1	0	1	1
PLD5_HUMAN	1	1	1	1	1	0	1	1	1	1	1
NLGN3_HUMAN	1	1	1	1	1	0	1	1	1	1	1
DHI1_HUMAN	1	1	1	1	1	1	1	1	1	1	1
KI3L3_HUMAN	1	1	1	1	1	0	1	1	1	1	1
GOLI_HUMAN	1	1	0	1	1	1	1	1	1	1	1
AGRD1_HUMAN	1	1	0	1	1	0	0	1	1	1	1
MGT4D_HUMAN	0	0	0	0	0	0	0	0	0	0	0
MMP16_HUMAN	1	1	0	1	1	0	1	1	1	1	1
MO2R2_HUMAN	1	1	1	1	1	1	1	1	1	1	1
MUC13_HUMAN	1	1	0	1	1	0	1	1	1	1	1
ACE_HUMAN	0	1	0	0	1	0	1	0	1	1	1
ARM10_HUMAN	0	0	0	0	0	0	0	0	0	0	0
CRUM3_HUMAN	1	1	0	1	1	1	1	1	1	1	1
TA2R5_HUMAN	1	1	1	1	1	1	1	1	1	1	1
MSPD3_HUMAN	1	1	1	1	1	1	1	1	1	1	1
HG2A_HUMAN	0	1	1	0	1	0	1	1	0	0	0
RN186_HUMAN	1	1	1	1	1	0	1	1	1	1	1
EPGN_HUMAN	1	1	0	1	1	1	1	1	1	1	1
CAH12_HUMAN	1	1	1	1	1	1	1	1	1	1	1
AT2C2_HUMAN	0	1	1	1	0	1	1	1	0	1	1
SGCB_HUMAN	1	1	1	1	1	0	1	1	1	1	1
CAD22_HUMAN	1	1	1	0	1	0	1	0	1	1	1
CRUM2_HUMAN	1	1	1	0	1	0	1	0	1	1	1
FUT10_HUMAN	1	1	1	1	1	1	1	1	1	1	1
TM35B_HUMAN	0	1	1	1	1	1	1	1	1	1	1
HBEGF_HUMAN	1	1	0	1	1	1	1	1	1	1	1
CD276_HUMAN	1	1	1	1	1	0	1	1	1	1	1
IL3RA_HUMAN	1	1	1	1	1	1	1	1	1	1	1
GCNT1_HUMAN	1	1	1	1	1	1	1	1	1	1	1
CA043_HUMAN	1	1	1	1	1	1	1	1	1	1	1
GP162_HUMAN	1	1	1	1	1	0	1	1	1	1	1
O2AG1_HUMAN	1	1	1	1	1	1	1	1	1	1	1
TACD2_HUMAN	1	1	1	1	1	1	1	1	1	1	1
TNFL6_HUMAN	1	1	1	1	1	0	1	1	1	1	1
PRIMA_HUMAN	1	1	0	1	1	1	1	1	1	1	1
F174A_HUMAN	0	1	0	1	1	0	1	1	1	1	1
S39A3_HUMAN	1	1	1	1	1	1	1	1	1	1	1
PCD12_HUMAN	1	1	1	1	1	0	1	0	0	0	0
STX16_HUMAN	0	1	1	1	1	1	1	1	1	1	1
ZP4_HUMAN	1	1	0	0	1	0	1	0	1	1	1
MIGA2_HUMAN	0	1	1	0	1	0	1	1	1	1	1
TA2R7_HUMAN	1	1	1	1	1	1	0	1	1	1	1
SNG3_HUMAN	1	1	1	1	1	1	1	1	1	1	1
PLXC1_HUMAN	1	1	1	0	1	0	1	0	1	1	1
EFC14_HUMAN	1	1	1	1	1	0	0	1	1	1	1
CSF1_HUMAN	1	1	0	1	1	0	1	1	1	1	1
AGRF5_HUMAN	1	1	0	1	1	0	1	1	1	1	1
SLAF7_HUMAN	1	1	1	1	1	0	1	1	1	1	1
IFNK_HUMAN	0	0	0	0	0	0	0	0	0	0	0
CD5_HUMAN	1	1	1	1	1	0	1	1	1	1	1
ITB7_HUMAN	1	1	0	1	1	1	1	1	1	1	1
AGRD2_HUMAN	1	1	1	1	1	0	0	1	1	1	1
ATLA1_HUMAN	0	1	1	1	1	1	0	1	1	1	1
FLT3_HUMAN	1	1	1	0	1	0	1	0	1	1	1
DOB_HUMAN	1	1	1	1	1	1	1	1	1	1	1
TYRP2_HUMAN	1	1	1	1	1	1	1	1	1	1	1
PTN5_HUMAN	1	1	1	1	0	0	1	1	0	1	1
ZNT7_HUMAN	1	1	1	1	1	1	1	1	1	1	1
PIGR_HUMAN	1	1	0	1	1	0	1	1	1	1	1
AMPQ_HUMAN	1	1	1	0	1	0	1	0	1	1	1
APRG1_HUMAN	0	1	1	1	1	0	1	1	0	1	1
YG045_HUMAN	1	1	1	1	1	0	1	1	1	1	1
VANG1_HUMAN	1	1	1	1	1	1	1	1	1	1	1
GDPD4_HUMAN	1	1	1	1	1	0	1	1	1	1	1
TMM17_HUMAN	1	1	1	1	1	1	1	1	1	1	1
CISD2_HUMAN	1	1	1	1	1	1	1	1	1	1	1
JKIP3_HUMAN	0	0	0	0	0	0	0	0	0	0	0
CP2D7_HUMAN	1	1	1	0	1	0	1	0	1	1	1
ITA8_HUMAN	1	1	0	1	1	0	1	1	1	1	1
CCPG1_HUMAN	0	1	1	1	1	1	1	1	0	1	1
TM268_HUMAN	1	1	1	1	1	1	1	1	1	1	1
CANT1_HUMAN	1	1	1	1	1	0	1	1	1	1	1
ZPBP1_HUMAN	1	1	1	0	1	1	1	1	1	1	1
SEM4G_HUMAN	1	1	0	0	1	0	1	0	1	1	1
SIGL5_HUMAN	1	1	1	0	1	0	1	0	1	1	1
LYAM3_HUMAN	0	0	0	0	0	0	0	0	0	0	0
SREC2_HUMAN	1	1	0	1	1	0	1	0	1	1	1
BMR1A_HUMAN	1	1	0	1	1	0	1	1	1	1	1
ZP2_HUMAN	1	1	1	0	1	0	1	0	1	1	1
LFG1_HUMAN	1	1	1	1	1	0	1	1	1	1	1
TMM89_HUMAN	0	1	0	1	1	1	1	1	0	1	1
KCJ13_HUMAN	0	1	1	1	1	1	1	1	1	1	1
ANPRC_HUMAN	1	1	0	1	1	0	1	1	1	1	1
CP2S1_HUMAN	0	1	1	1	1	1	1	1	1	1	1
SIM29_HUMAN	1	1	1	1	1	1	1	1	1	1	1
CSF3R_HUMAN	1	1	1	1	1	0	1	1	1	1	1
MPZL3_HUMAN	0	1	0	1	1	0	1	1	1	1	1
DCAKD_HUMAN	1	1	1	1	1	1	1	1	1	1	1
TR19L_HUMAN	0	1	0	0	1	0	1	0	1	1	1
RN183_HUMAN	1	1	1	1	1	1	1	1	1	1	1
CP46A_HUMAN	0	0	0	0	0	0	0	0	0	0	0
LRP5_HUMAN	1	1	0	0	1	0	1	0	1	1	1
SLIK6_HUMAN	1	1	1	1	1	0	1	1	1	1	1
SIM38_HUMAN	1	1	1	1	1	1	1	1	1	1	1
SEM7A_HUMAN	0	0	0	0	0	0	0	0	0	0	0
JAM2_HUMAN	1	1	1	1	1	1	1	1	1	1	1
FMR1N_HUMAN	1	1	1	1	1	1	1	1	1	1	1
FATE1_HUMAN	1	1	1	1	1	1	1	1	1	1	1
TMM31_HUMAN	0	1	1	1	1	1	0	1	1	0	0
VSTM4_HUMAN	1	1	1	1	1	0	1	1	1	1	1
CD226_HUMAN	1	1	1	1	1	1	1	1	1	1	1
NCMAP_HUMAN	1	1	1	1	1	1	1	1	1	1	1
TUTLB_HUMAN	0	0	0	0	0	0	0	0	0	0	0
VSTM5_HUMAN	1	1	1	1	1	1	1	1	1	1	1
ITA10_HUMAN	1	1	1	1	1	1	1	1	1	1	1
IL18R_HUMAN	1	1	1	1	1	1	1	1	1	1	1
PKHB2_HUMAN	0	0	0	0	0	0	0	0	0	0	0
BET1L_HUMAN	1	1	1	1	1	1	1	1	1	1	1
KCMB2_HUMAN	1	1	1	1	1	1	1	1	1	1	1
CD63_HUMAN	1	1	1	1	1	1	1	1	1	1	1
PD1L2_HUMAN	1	1	1	1	1	1	1	1	1	1	1
CC188_HUMAN	0	1	1	1	1	1	0	1	0	1	1
SUIS_HUMAN	1	1	1	0	1	0	1	0	1	1	1
ICAM3_HUMAN	1	1	1	1	1	1	1	1	1	1	1
BTNL8_HUMAN	1	1	0	1	1	0	1	1	1	1	1
CLD25_HUMAN	1	1	1	1	1	1	1	1	1	1	1
CLC4E_HUMAN	1	1	1	1	1	1	1	1	1	1	1
ECE1_HUMAN	1	1	1	1	1	0	1	1	1	1	1
F174B_HUMAN	1	1	0	1	1	1	1	1	1	1	1
F163A_HUMAN	1	1	1	1	1	0	1	1	1	1	1
B3GT6_HUMAN	0	0	0	0	0	0	0	0	0	0	0
NALDL_HUMAN	1	1	1	1	1	1	1	1	1	1	1
DPEP1_HUMAN	0	0	0	0	0	0	0	0	0	0	0
CADM4_HUMAN	1	1	1	1	1	0	1	1	1	1	1
IL1AP_HUMAN	1	1	1	1	1	1	1	1	1	1	1
HMOX1_HUMAN	0	0	0	0	0	0	0	0	0	0	0
DPP4_HUMAN	1	1	1	1	1	1	1	1	1	1	1
LRP11_HUMAN	1	1	0	1	1	0	1	1	1	1	1
KIT_HUMAN	1	1	1	0	1	0	1	0	1	1	1
CADM3_HUMAN	1	1	1	1	1	0	1	1	1	1	1
SCNNA_HUMAN	0	1	1	1	1	0	0	1	0	0	0
IFM3_HUMAN	1	1	1	1	1	1	1	1	1	1	1
ADA15_HUMAN	1	1	1	1	1	0	1	1	1	1	1
DAG1_HUMAN	1	1	0	0	1	0	1	0	1	1	1
CD86_HUMAN	1	1	1	1	1	0	1	1	1	1	1
I13R1_HUMAN	1	1	0	1	1	0	1	1	1	1	1
AGRF1_HUMAN	1	1	1	1	1	0	1	1	1	1	1
ANR46_HUMAN	1	1	1	1	1	1	1	1	1	1	1
TSHR_HUMAN	1	1	1	1	1	1	1	1	1	1	1
TBC20_HUMAN	0	1	1	0	1	0	1	0	1	1	1
SC22A_HUMAN	1	1	1	1	1	1	1	1	1	1	1
TOM22_HUMAN	1	1	1	1	1	1	1	1	1	1	1
M4A12_HUMAN	1	1	1	1	1	0	1	1	1	1	1
TSN18_HUMAN	1	1	1	1	1	1	1	1	1	1	1
CLMP_HUMAN	1	1	1	1	1	0	1	0	1	1	1
COA3_HUMAN	1	1	1	1	1	1	1	1	1	1	1
FOLH1_HUMAN	1	1	1	1	1	1	1	1	1	1	1
MARCO_HUMAN	0	1	1	1	0	0	1	0	0	1	1
UST_HUMAN	1	1	1	1	1	0	1	1	1	1	1
EFNB1_HUMAN	1	1	0	1	1	0	1	1	1	1	1
HECAM_HUMAN	1	1	1	1	1	0	1	1	1	1	1
TM171_HUMAN	1	1	1	1	1	1	1	1	1	1	1
RNF24_HUMAN	1	1	1	1	1	1	1	1	1	1	1
BT1A1_HUMAN	1	1	1	1	1	0	1	0	1	1	1
EXTL1_HUMAN	1	1	1	1	1	1	1	1	1	1	1
TSN17_HUMAN	1	1	1	1	1	1	1	1	1	1	1
GIMA2_HUMAN	0	0	0	0	0	0	0	0	0	0	0
FLT3L_HUMAN	1	1	0	1	1	1	1	1	1	1	1
TM243_HUMAN	1	1	1	1	1	1	1	1	1	1	1
GOSR2_HUMAN	1	1	1	1	1	1	1	1	1	1	1
CGT_HUMAN	0	1	1	1	1	1	1	1	1	1	1
MSMP_HUMAN	0	0	0	0	0	0	0	0	0	0	0
PPM1L_HUMAN	1	1	1	1	1	1	0	1	1	1	1
FRRS1_HUMAN	1	1	0	1	1	1	1	1	1	1	1
SCRB1_HUMAN	1	1	1	1	1	0	1	1	1	1	1
I11RA_HUMAN	1	1	0	1	1	0	1	1	1	1	1
O4A15_HUMAN	1	1	1	1	1	1	1	1	1	1	1
DJB12_HUMAN	1	1	1	1	1	0	1	1	1	1	1
STX17_HUMAN	0	1	1	0	1	0	1	0	1	1	1
SUSD3_HUMAN	1	1	1	1	1	0	1	1	1	1	1
FAAH1_HUMAN	1	1	1	1	1	1	1	1	1	1	1
EXTL3_HUMAN	0	1	1	1	1	1	1	1	0	1	1
LNP_HUMAN	1	1	1	1	1	0	1	1	1	1	1
LETM1_HUMAN	0	0	0	0	0	0	0	0	0	0	0
CLC2L_HUMAN	1	1	1	1	1	0	1	1	1	1	1
AL3A2_HUMAN	1	1	1	1	1	1	1	1	1	1	1
MARH8_HUMAN	1	1	1	1	1	1	1	1	1	1	1
TFR2_HUMAN	1	1	1	1	1	0	1	1	1	1	1
B3GA3_HUMAN	1	1	1	1	1	1	1	1	1	1	1
CR1_HUMAN	0	0	0	0	0	0	0	0	0	0	0
SCNNG_HUMAN	0	1	1	0	1	0	1	1	1	1	1
OGFD3_HUMAN	1	1	1	1	1	0	1	1	1	1	1
TNF11_HUMAN	1	1	1	1	1	0	1	1	1	1	1
CD38_HUMAN	1	1	1	1	1	1	1	1	1	1	1
RAGE_HUMAN	1	1	1	1	1	0	1	0	1	1	1
MXRA8_HUMAN	1	1	0	1	1	0	1	1	1	1	1
BGAT_HUMAN	1	1	1	1	1	1	1	1	1	1	1
KELL_HUMAN	1	1	1	1	1	0	1	1	1	1	1
CADH5_HUMAN	1	1	0	0	1	0	1	0	1	1	1
MERTK_HUMAN	1	1	0	0	1	0	1	1	1	1	1
NAT16_HUMAN	0	0	0	0	0	0	0	0	0	0	0
SLIK3_HUMAN	1	1	1	1	0	0	1	1	0	1	1
VGFR1_HUMAN	1	1	1	0	1	0	1	0	1	1	1
GP141_HUMAN	1	1	1	1	1	1	0	1	1	1	1
WBP1L_HUMAN	1	1	1	1	1	0	1	1	1	1	1
EREG_HUMAN	1	1	0	1	1	1	1	1	1	1	1
SIM17_HUMAN	1	1	1	0	1	0	1	1	1	1	1
IL7RA_HUMAN	1	1	1	1	1	0	1	1	1	1	1
IL2RG_HUMAN	1	1	0	1	1	1	1	1	1	1	1
ATF6B_HUMAN	1	1	1	1	1	0	1	1	1	1	1
CSF2R_HUMAN	1	1	1	1	1	0	1	0	1	1	1
ENPP1_HUMAN	1	1	1	1	1	0	1	1	1	1	1
ITM2C_HUMAN	1	1	1	1	1	0	1	1	1	1	1
NEP_HUMAN	1	1	1	1	1	0	1	1	1	1	1
ERGI2_HUMAN	0	0	0	0	0	0	0	0	0	0	0
CD7_HUMAN	1	1	0	1	1	0	1	1	1	1	1
RELL2_HUMAN	1	1	1	1	1	0	1	1	1	1	1
XYLT2_HUMAN	1	1	1	1	1	1	1	1	1	1	1
SYT1_HUMAN	1	1	1	1	1	0	1	1	1	1	1
RXFP1_HUMAN	1	1	1	1	1	1	1	1	1	1	1
TMC5B_HUMAN	0	1	1	1	1	1	1	1	0	1	1
TNF12_HUMAN	1	1	1	1	1	1	1	1	1	1	1
TS1R2_HUMAN	1	1	1	1	1	1	1	1	1	1	1
FND10_HUMAN	1	1	0	1	1	1	1	1	1	1	1
DCBD1_HUMAN	1	1	0	1	1	0	1	1	1	1	1
OPALI_HUMAN	1	1	1	1	1	0	1	1	1	1	1
TOIP1_HUMAN	1	1	1	1	1	0	1	1	1	1	1
JAML_HUMAN	1	1	1	0	1	0	0	0	1	1	1
SCN4B_HUMAN	1	1	0	1	1	1	1	1	1	1	1
NEO1_HUMAN	1	1	1	1	1	0	1	0	1	1	1
SIA7F_HUMAN	1	1	1	1	1	1	1	1	1	1	1
CLC2D_HUMAN	1	1	1	1	1	1	1	1	1	1	1
AOC3_HUMAN	1	1	1	1	1	0	1	0	1	1	1
P4HTM_HUMAN	0	1	1	1	1	0	1	1	1	1	1
OLR1_HUMAN	1	1	1	1	1	0	1	1	1	1	1
TPBG_HUMAN	1	1	0	1	1	1	1	1	1	1	1
ENPP4_HUMAN	1	1	0	1	1	0	1	1	1	1	1
SCAM3_HUMAN	0	1	1	1	1	0	1	1	1	1	1
TSN8_HUMAN	1	1	1	1	1	1	1	1	1	1	1
PCD20_HUMAN	0	1	1	0	1	0	1	0	1	0	0
BTC_HUMAN	1	1	0	1	1	1	1	1	1	1	1
CAH9_HUMAN	1	1	0	1	1	0	1	1	1	1	1
FIS1_HUMAN	0	0	0	0	0	0	0	0	0	0	0
SEC20_HUMAN	1	1	1	1	1	1	1	1	1	1	1
VSIG2_HUMAN	1	1	1	1	1	0	1	1	1	1	1
MCP_HUMAN	0	0	0	0	0	0	0	0	0	0	0
CMTD1_HUMAN	0	0	0	0	0	0	0	0	0	0	0
TNR8_HUMAN	1	1	0	1	1	0	1	1	1	1	1
SPB13_HUMAN	0	0	0	0	0	0	0	0	0	0	0
TLR5_HUMAN	0	1	1	1	1	1	1	1	0	0	0
ITAX_HUMAN	1	1	1	1	1	0	1	0	1	1	1
ITA9_HUMAN	1	1	0	1	1	0	1	1	1	1	1
NECT1_HUMAN	1	1	1	0	1	0	1	0	1	1	1
ST14_HUMAN	1	1	1	1	1	0	1	1	1	1	1
BACE2_HUMAN	1	1	0	1	1	1	1	1	1	1	1
PTTG_HUMAN	1	1	0	1	1	1	1	1	1	1	1
PBIP1_HUMAN	0	0	0	0	0	0	0	0	0	0	0
PRAC2_HUMAN	0	0	0	0	0	0	0	0	0	0	0
AREG_HUMAN	1	1	0	1	1	0	1	1	1	1	1
TIE1_HUMAN	1	1	1	0	1	0	1	0	1	1	1
TNR14_HUMAN	1	1	0	1	1	1	1	1	1	1	1
ENTP6_HUMAN	1	1	1	1	1	0	1	1	1	1	1
CP1A2_HUMAN	1	1	1	1	1	1	1	1	1	1	1
CL12B_HUMAN	1	1	1	1	1	0	1	1	1	1	1
CKLF4_HUMAN	1	1	1	1	1	1	1	1	1	1	1
CP4Z2_HUMAN	1	1	1	1	1	1	1	1	1	1	1
SMI19_HUMAN	1	1	1	1	1	1	1	1	1	1	1
LGR6_HUMAN	1	1	1	1	1	0	1	0	1	1	1
MRP4_HUMAN	1	1	1	1	1	1	0	1	1	1	1
B4GT3_HUMAN	1	1	1	1	1	1	1	1	1	1	1
ZDH13_HUMAN	1	1	1	1	1	1	1	1	1	1	1
TEFF1_HUMAN	1	1	0	1	1	1	1	1	1	1	1
JAM3_HUMAN	1	1	1	1	1	0	1	1	1	1	1
SMS1_HUMAN	1	1	1	1	1	1	1	1	1	1	1
THSD1_HUMAN	1	1	1	1	1	0	1	0	1	1	1
TFR1_HUMAN	1	1	1	1	1	0	1	1	1	1	1
AMPE_HUMAN	1	1	1	1	1	1	1	1	1	1	1
TM119_HUMAN	1	1	0	1	1	0	1	1	1	1	1
AGRF3_HUMAN	1	1	0	1	1	0	1	1	1	1	1
OR6C6_HUMAN	1	1	1	1	1	1	0	1	1	1	1
IL2RA_HUMAN	1	1	0	1	1	1	1	1	1	1	1
CAD24_HUMAN	1	1	1	0	1	0	1	0	1	0	0
TSN11_HUMAN	1	1	1	1	1	1	1	1	1	1	1
VAMP5_HUMAN	1	1	1	1	1	1	1	1	1	1	1
AGRL2_HUMAN	1	1	1	1	1	0	1	0	1	1	1
BEAN1_HUMAN	1	1	1	1	1	0	1	1	1	1	1
TLR10_HUMAN	1	1	0	1	1	0	1	1	1	1	1
BTNLA_HUMAN	1	1	1	1	1	1	1	1	1	1	1
PTPRK_HUMAN	1	1	1	0	1	0	1	0	1	1	1
SYT4_HUMAN	1	1	1	1	1	1	1	1	1	1	1
GSAS1_HUMAN	1	1	1	1	1	0	1	1	1	1	1
TM275_HUMAN	1	1	1	1	1	1	1	1	1	1	1
TEX50_HUMAN	0	1	0	1	1	0	1	1	0	1	1
SIM28_HUMAN	1	1	1	1	1	0	1	1	1	1	1
AGRB1_HUMAN	1	1	0	1	1	0	1	1	1	1	1
MNARL_HUMAN	1	1	1	1	1	1	1	1	1	1	1
TM273_HUMAN	0	1	1	1	1	1	1	1	1	1	1
DIK1A_HUMAN	1	1	1	1	1	1	1	1	1	1	1
GAK1B_HUMAN	1	1	1	0	1	0	1	0	1	1	1
RHEX_HUMAN	1	1	1	1	1	1	1	1	1	1	1
PXL2A_HUMAN	1	1	1	1	1	1	1	1	1	1	1
LHPL6_HUMAN	0	1	1	1	1	1	1	1	1	1	1
VP35L_HUMAN	0	0	0	0	0	0	0	0	0	0	0
PLAT4_HUMAN	1	1	1	0	1	0	1	0	1	1	1

## Sheet: STable 4 - PDB map
UniProtAC	HTP	PDB code	PDB chain	Identity	Year	Method
A0A085R7S2	HTP_000657	8ew3	C	28	22	em
A0A085R7S2	HTP_000402	8ew3	C	36	22	em
A0A085R7S2	HTP_001073	8ew3	C	29	22	em
A0A085R7S2	HTP_152494	8ew3	C	18	22	em
A0A085R7S2	HTP_002527	8ew3	C	17	22	em
A0A085R7S2	HTP_010044	8ew3	C	17	22	em
A0A085R7S2	HTP_000067	8ew3	C	29	22	em
A0A085R7S2	HTP_002213	8ew3	C	40	22	em
A0A085ST13	HTP_004934	8ew3	F	31	22	em
A0A085ST13	HTP_000995	8ew3	F	36	22	em
A0A085ST13	HTP_000173	8ew3	F	13	22	em
A0A085ST13	HTP_004208	8ew3	F	28	22	em
A0A085ST13	HTP_003071	8ew3	F	23	22	em
A0A0G2JSH6	HTP_002701	7zjg	A	31.5	22	em
A0A0G2JSH6	HTP_002701	7zjg	B	31.5	22	em
A0A0G2JSH6	HTP_002701	7zjg	C	31.5	22	em
A0A0G2JSH6	HTP_002701	7zjg	D	31.5	22	em
A0A0G2JSH6	HTP_002701	7zjh	A	31.5	22	em
A0A0G2JSH6	HTP_002701	7zjh	D	31.5	22	em
A0A0G2JSH6	HTP_002701	7zjh	C	31.5	22	em
A0A0G2JSH6	HTP_002701	7zjh	B	31.5	22	em
A0A0G2JSH6	HTP_001918	7zjg	A	27.5	22	em
A0A0G2JSH6	HTP_001918	7zjg	B	27.5	22	em
A0A0G2JSH6	HTP_001918	7zjg	C	27.5	22	em
A0A0G2JSH6	HTP_001918	7zjg	D	27.5	22	em
A0A0G2JSH6	HTP_001918	7zjh	A	27.5	22	em
A0A0G2JSH6	HTP_001918	7zjh	D	27.5	22	em
A0A0G2JSH6	HTP_001918	7zjh	C	27.5	22	em
A0A0G2JSH6	HTP_001918	7zjh	B	27.5	22	em
A0A0G2JSH6	HTP_001241	7zjg	A	31	22	em
A0A0G2JSH6	HTP_001241	7zjg	B	31	22	em
A0A0G2JSH6	HTP_001241	7zjg	C	31	22	em
A0A0G2JSH6	HTP_001241	7zjg	D	31	22	em
A0A0G2JSH6	HTP_001241	7zjh	A	31	22	em
A0A0G2JSH6	HTP_001241	7zjh	D	31	22	em
A0A0G2JSH6	HTP_001241	7zjh	C	31	22	em
A0A0G2JSH6	HTP_001241	7zjh	B	31	22	em
A0A0G2JSH6	HTP_000806	7zjg	A	26.25	22	em
A0A0G2JSH6	HTP_000806	7zjg	B	26.25	22	em
A0A0G2JSH6	HTP_000806	7zjg	C	26.25	22	em
A0A0G2JSH6	HTP_000806	7zjg	D	26.25	22	em
A0A0G2JSH6	HTP_000806	7zjh	A	26.25	22	em
A0A0G2JSH6	HTP_000806	7zjh	D	26.25	22	em
A0A0G2JSH6	HTP_000806	7zjh	C	26.25	22	em
A0A0G2JSH6	HTP_000806	7zjh	B	26.25	22	em
A0A0G2JSH6	HTP_010205	7zjg	A	21.75	22	em
A0A0G2JSH6	HTP_010205	7zjg	B	21.75	22	em
A0A0G2JSH6	HTP_010205	7zjg	C	21.75	22	em
A0A0G2JSH6	HTP_010205	7zjg	D	21.75	22	em
A0A0G2JSH6	HTP_010205	7zjh	A	21.75	22	em
A0A0G2JSH6	HTP_010205	7zjh	D	21.75	22	em
A0A0G2JSH6	HTP_010205	7zjh	C	21.75	22	em
A0A0G2JSH6	HTP_010205	7zjh	B	21.75	22	em
A0A0G2JSH6	HTP_002495	7zjg	A	21	22	em
A0A0G2JSH6	HTP_002495	7zjg	B	21	22	em
A0A0G2JSH6	HTP_002495	7zjg	C	21	22	em
A0A0G2JSH6	HTP_002495	7zjg	D	21	22	em
A0A0G2JSH6	HTP_002495	7zjh	A	21	22	em
A0A0G2JSH6	HTP_002495	7zjh	D	21	22	em
A0A0G2JSH6	HTP_002495	7zjh	C	21	22	em
A0A0G2JSH6	HTP_002495	7zjh	B	21	22	em
A0A0N8VFT4	HTP_002346	7yml	H	25	22	em
A0A0N8VFT4	HTP_000774	7yml	H	45	22	em
A0A0N8VFT4	HTP_003896	7yml	H	19	22	em
A0A0N8VFT4	HTP_003588	7yml	H	48	22	em
A0A140NDF1	HTP_010337	8h1d	A	17	22	nmr
A0A140NDF1	HTP_004265	8h1d	A	25	22	nmr
A0A140NDF1	HTP_003996	8h1d	A	18.3333	22	nmr
A0A140NDF1	HTP_000566	8h1d	A	18.6667	22	nmr
A0A140NDF1	HTP_001300	8h1d	A	26	22	nmr
A0A140NDF1	HTP_001597	8h1d	A	24.6667	22	nmr
A0A140NDF1	HTP_003904	8h1d	A	24	22	nmr
A0A140NDF1	HTP_002717	8h1d	A	22.3333	22	nmr
A0A140NDF1	HTP_003106	8h1d	A	20.3333	22	nmr
A0A140NDF1	HTP_001098	8h1d	A	22	22	nmr
A0A140NDF1	HTP_004634	8h1d	A	23.3333	22	nmr
A0A140NDF1	HTP_002784	8h1d	A	27.6667	22	nmr
A0A140NDF1	HTP_000977	8h1d	A	25	22	nmr
A0A1D8NJR0	HTP_152494	7zkp	g	38	22	em
A0A1D8NJR0	HTP_003998	7zkp	g	25	22	em
A0A1D8NJR0	HTP_002182	7zkp	g	24	22	em
A0A1D8NJR0	HTP_002292	7zkp	g	25	22	em
A0A1D8NJR0	HTP_000150	7zkp	g	32	22	em
A0A1D8NJR0	HTP_010526	7zkp	g	38	22	em
A0A1D8NJR0	HTP_004693	7zkp	g	26	22	em
A0A1H6PPE5	HTP_001091	7zkp	W	41	22	em
A0A1H6PPE5	HTP_010915	7zkp	W	22	22	em
A0A1H6PPE5	HTP_000150	7zkp	W	19	22	em
A0A1H6PPE5	HTP_000579	7zkp	W	10	22	em
A0A1H6PPE5	HTP_003368	7zkp	W	21	22	em
A0A2K3DWN5	HTP_000981	7vcf	O	41	21	em
A0A2K3DWN5	HTP_001299	7vcf	O	41	21	em
A0A2K3E0K3	HTP_002537	7vcf	H	24	21	em
A0A2K3E0K3	HTP_011004	7vcf	H	39	21	em
A0A2S6MZS1	HTP_003717	7xxf	H	29	22	em
A0A2S6MZS1	HTP_002346	7xxf	H	23	22	em
A0A2S6MZS1	HTP_152451	7xxf	H	46	22	em
A0A2S6MZS1	HTP_200199	7xxf	H	18	22	em
A0A2S6MZS1	HTP_003773	7xxf	H	28	22	em
A0A2S6MZS1	HTP_000753	7xxf	H	33	22	em
A0A2S6NEK3	HTP_004670	7xxf	A	37	22	em
A0A2S6NEK3	HTP_004670	7xxf	D	37	22	em
A0A2S6NEK3	HTP_004670	7xxf	F	37	22	em
A0A2S6NEK3	HTP_004670	7xxf	I	37	22	em
A0A2S6NEK3	HTP_004670	7xxf	K	37	22	em
A0A2S6NEK3	HTP_004670	7xxf	O	37	22	em
A0A2S6NEK3	HTP_004670	7xxf	Q	37	22	em
A0A2S6NEK3	HTP_004670	7xxf	S	37	22	em
A0A2S6NEK3	HTP_004670	7xxf	U	37	22	em
A0A2S6NEK3	HTP_004670	7xxf	W	37	22	em
A0A2S6NEK3	HTP_004670	7xxf	Y	37	22	em
A0A2S6NEK3	HTP_004670	7xxf	1	37	22	em
A0A2S6NEK3	HTP_004670	7xxf	3	37	22	em
A0A2S6NEK3	HTP_004670	7xxf	5	37	22	em
A0A2S6NEK3	HTP_004670	7xxf	9	37	22	em
A0A2S6NEK3	HTP_002326	7xxf	A	35	22	em
A0A2S6NEK3	HTP_002326	7xxf	D	35	22	em
A0A2S6NEK3	HTP_002326	7xxf	F	35	22	em
A0A2S6NEK3	HTP_002326	7xxf	I	35	22	em
A0A2S6NEK3	HTP_002326	7xxf	K	35	22	em
A0A2S6NEK3	HTP_002326	7xxf	O	35	22	em
A0A2S6NEK3	HTP_002326	7xxf	Q	35	22	em
A0A2S6NEK3	HTP_002326	7xxf	S	35	22	em
A0A2S6NEK3	HTP_002326	7xxf	U	35	22	em
A0A2S6NEK3	HTP_002326	7xxf	W	35	22	em
A0A2S6NEK3	HTP_002326	7xxf	Y	35	22	em
A0A2S6NEK3	HTP_002326	7xxf	1	35	22	em
A0A2S6NEK3	HTP_002326	7xxf	3	35	22	em
A0A2S6NEK3	HTP_002326	7xxf	5	35	22	em
A0A2S6NEK3	HTP_002326	7xxf	9	35	22	em
A0A2S6NEK3	HTP_000995	7xxf	A	33	22	em
A0A2S6NEK3	HTP_000995	7xxf	D	33	22	em
A0A2S6NEK3	HTP_000995	7xxf	F	33	22	em
A0A2S6NEK3	HTP_000995	7xxf	I	33	22	em
A0A2S6NEK3	HTP_000995	7xxf	K	33	22	em
A0A2S6NEK3	HTP_000995	7xxf	O	33	22	em
A0A2S6NEK3	HTP_000995	7xxf	Q	33	22	em
A0A2S6NEK3	HTP_000995	7xxf	S	33	22	em
A0A2S6NEK3	HTP_000995	7xxf	U	33	22	em
A0A2S6NEK3	HTP_000995	7xxf	W	33	22	em
A0A2S6NEK3	HTP_000995	7xxf	Y	33	22	em
A0A2S6NEK3	HTP_000995	7xxf	1	33	22	em
A0A2S6NEK3	HTP_000995	7xxf	3	33	22	em
A0A2S6NEK3	HTP_000995	7xxf	5	33	22	em
A0A2S6NEK3	HTP_000995	7xxf	9	33	22	em
A0A2S6NEK3	HTP_002254	7xxf	A	30	22	em
A0A2S6NEK3	HTP_002254	7xxf	D	30	22	em
A0A2S6NEK3	HTP_002254	7xxf	F	30	22	em
A0A2S6NEK3	HTP_002254	7xxf	I	30	22	em
A0A2S6NEK3	HTP_002254	7xxf	K	30	22	em
A0A2S6NEK3	HTP_002254	7xxf	O	30	22	em
A0A2S6NEK3	HTP_002254	7xxf	Q	30	22	em
A0A2S6NEK3	HTP_002254	7xxf	S	30	22	em
A0A2S6NEK3	HTP_002254	7xxf	U	30	22	em
A0A2S6NEK3	HTP_002254	7xxf	W	30	22	em
A0A2S6NEK3	HTP_002254	7xxf	Y	30	22	em
A0A2S6NEK3	HTP_002254	7xxf	1	30	22	em
A0A2S6NEK3	HTP_002254	7xxf	3	30	22	em
A0A2S6NEK3	HTP_002254	7xxf	5	30	22	em
A0A2S6NEK3	HTP_002254	7xxf	9	30	22	em
A0A2S6NEK3	HTP_004102	7xxf	A	8	22	em
A0A2S6NEK3	HTP_004102	7xxf	D	8	22	em
A0A2S6NEK3	HTP_004102	7xxf	F	8	22	em
A0A2S6NEK3	HTP_004102	7xxf	I	8	22	em
A0A2S6NEK3	HTP_004102	7xxf	K	8	22	em
A0A2S6NEK3	HTP_004102	7xxf	O	8	22	em
A0A2S6NEK3	HTP_004102	7xxf	Q	8	22	em
A0A2S6NEK3	HTP_004102	7xxf	S	8	22	em
A0A2S6NEK3	HTP_004102	7xxf	U	8	22	em
A0A2S6NEK3	HTP_004102	7xxf	W	8	22	em
A0A2S6NEK3	HTP_004102	7xxf	Y	8	22	em
A0A2S6NEK3	HTP_004102	7xxf	1	8	22	em
A0A2S6NEK3	HTP_004102	7xxf	3	8	22	em
A0A2S6NEK3	HTP_004102	7xxf	5	8	22	em
A0A2S6NEK3	HTP_004102	7xxf	9	8	22	em
A0A2S6NEK3	HTP_002952	7xxf	A	21	22	em
A0A2S6NEK3	HTP_002952	7xxf	D	21	22	em
A0A2S6NEK3	HTP_002952	7xxf	F	21	22	em
A0A2S6NEK3	HTP_002952	7xxf	I	21	22	em
A0A2S6NEK3	HTP_002952	7xxf	K	21	22	em
A0A2S6NEK3	HTP_002952	7xxf	O	21	22	em
A0A2S6NEK3	HTP_002952	7xxf	Q	21	22	em
A0A2S6NEK3	HTP_002952	7xxf	S	21	22	em
A0A2S6NEK3	HTP_002952	7xxf	U	21	22	em
A0A2S6NEK3	HTP_002952	7xxf	W	21	22	em
A0A2S6NEK3	HTP_002952	7xxf	Y	21	22	em
A0A2S6NEK3	HTP_002952	7xxf	1	21	22	em
A0A2S6NEK3	HTP_002952	7xxf	3	21	22	em
A0A2S6NEK3	HTP_002952	7xxf	5	21	22	em
A0A2S6NEK3	HTP_002952	7xxf	9	21	22	em
A0A2S6NEK3	HTP_001405	7xxf	A	30	22	em
A0A2S6NEK3	HTP_001405	7xxf	D	30	22	em
A0A2S6NEK3	HTP_001405	7xxf	F	30	22	em
A0A2S6NEK3	HTP_001405	7xxf	I	30	22	em
A0A2S6NEK3	HTP_001405	7xxf	K	30	22	em
A0A2S6NEK3	HTP_001405	7xxf	O	30	22	em
A0A2S6NEK3	HTP_001405	7xxf	Q	30	22	em
A0A2S6NEK3	HTP_001405	7xxf	S	30	22	em
A0A2S6NEK3	HTP_001405	7xxf	U	30	22	em
A0A2S6NEK3	HTP_001405	7xxf	W	30	22	em
A0A2S6NEK3	HTP_001405	7xxf	Y	30	22	em
A0A2S6NEK3	HTP_001405	7xxf	1	30	22	em
A0A2S6NEK3	HTP_001405	7xxf	3	30	22	em
A0A2S6NEK3	HTP_001405	7xxf	5	30	22	em
A0A2S6NEK3	HTP_001405	7xxf	9	30	22	em
A0A2S6NEK3	HTP_002233	7xxf	A	35	22	em
A0A2S6NEK3	HTP_002233	7xxf	D	35	22	em
A0A2S6NEK3	HTP_002233	7xxf	F	35	22	em
A0A2S6NEK3	HTP_002233	7xxf	I	35	22	em
A0A2S6NEK3	HTP_002233	7xxf	K	35	22	em
A0A2S6NEK3	HTP_002233	7xxf	O	35	22	em
A0A2S6NEK3	HTP_002233	7xxf	Q	35	22	em
A0A2S6NEK3	HTP_002233	7xxf	S	35	22	em
A0A2S6NEK3	HTP_002233	7xxf	U	35	22	em
A0A2S6NEK3	HTP_002233	7xxf	W	35	22	em
A0A2S6NEK3	HTP_002233	7xxf	Y	35	22	em
A0A2S6NEK3	HTP_002233	7xxf	1	35	22	em
A0A2S6NEK3	HTP_002233	7xxf	3	35	22	em
A0A2S6NEK3	HTP_002233	7xxf	5	35	22	em
A0A2S6NEK3	HTP_002233	7xxf	9	35	22	em
A0A2S6NEK3	HTP_002597	7xxf	A	18	22	em
A0A2S6NEK3	HTP_002597	7xxf	D	18	22	em
A0A2S6NEK3	HTP_002597	7xxf	F	18	22	em
A0A2S6NEK3	HTP_002597	7xxf	I	18	22	em
A0A2S6NEK3	HTP_002597	7xxf	K	18	22	em
A0A2S6NEK3	HTP_002597	7xxf	O	18	22	em
A0A2S6NEK3	HTP_002597	7xxf	Q	18	22	em
A0A2S6NEK3	HTP_002597	7xxf	S	18	22	em
A0A2S6NEK3	HTP_002597	7xxf	U	18	22	em
A0A2S6NEK3	HTP_002597	7xxf	W	18	22	em
A0A2S6NEK3	HTP_002597	7xxf	Y	18	22	em
A0A2S6NEK3	HTP_002597	7xxf	1	18	22	em
A0A2S6NEK3	HTP_002597	7xxf	3	18	22	em
A0A2S6NEK3	HTP_002597	7xxf	5	18	22	em
A0A2S6NEK3	HTP_002597	7xxf	9	18	22	em
A0A2S6NEK3	HTP_001209	7xxf	A	41	22	em
A0A2S6NEK3	HTP_001209	7xxf	D	41	22	em
A0A2S6NEK3	HTP_001209	7xxf	F	41	22	em
A0A2S6NEK3	HTP_001209	7xxf	I	41	22	em
A0A2S6NEK3	HTP_001209	7xxf	K	41	22	em
A0A2S6NEK3	HTP_001209	7xxf	O	41	22	em
A0A2S6NEK3	HTP_001209	7xxf	Q	41	22	em
A0A2S6NEK3	HTP_001209	7xxf	S	41	22	em
A0A2S6NEK3	HTP_001209	7xxf	U	41	22	em
A0A2S6NEK3	HTP_001209	7xxf	W	41	22	em
A0A2S6NEK3	HTP_001209	7xxf	Y	41	22	em
A0A2S6NEK3	HTP_001209	7xxf	1	41	22	em
A0A2S6NEK3	HTP_001209	7xxf	3	41	22	em
A0A2S6NEK3	HTP_001209	7xxf	5	41	22	em
A0A2S6NEK3	HTP_001209	7xxf	9	41	22	em
A0A2S6NEK3	HTP_003638	7xxf	A	30	22	em
A0A2S6NEK3	HTP_003638	7xxf	K	30	22	em
A0A2S6NEK3	HTP_003638	7xxf	O	30	22	em
A0A2S6NEK3	HTP_003638	7xxf	Q	30	22	em
A0A2S6NEK3	HTP_003638	7xxf	S	30	22	em
A0A2S6NEK3	HTP_003638	7xxf	U	30	22	em
A0A2S6NEK3	HTP_003638	7xxf	W	30	22	em
A0A2S6NEK3	HTP_003638	7xxf	Y	30	22	em
A0A2S6NEK3	HTP_003638	7xxf	1	30	22	em
A0A2S6NEK3	HTP_003638	7xxf	3	30	22	em
A0A2S6NEK3	HTP_003638	7xxf	5	30	22	em
A0A2S6NEK3	HTP_003638	7xxf	9	30	22	em
A0A2S6NEK3	HTP_004188	7xxf	A	30	22	em
A0A2S6NEK3	HTP_004188	7xxf	D	30	22	em
A0A2S6NEK3	HTP_004188	7xxf	F	30	22	em
A0A2S6NEK3	HTP_004188	7xxf	I	30	22	em
A0A2S6NEK3	HTP_004188	7xxf	K	30	22	em
A0A2S6NEK3	HTP_004188	7xxf	O	30	22	em
A0A2S6NEK3	HTP_004188	7xxf	Q	30	22	em
A0A2S6NEK3	HTP_004188	7xxf	S	30	22	em
A0A2S6NEK3	HTP_004188	7xxf	U	30	22	em
A0A2S6NEK3	HTP_004188	7xxf	W	30	22	em
A0A2S6NEK3	HTP_004188	7xxf	Y	30	22	em
A0A2S6NEK3	HTP_004188	7xxf	1	30	22	em
A0A2S6NEK3	HTP_004188	7xxf	3	30	22	em
A0A2S6NEK3	HTP_004188	7xxf	5	30	22	em
A0A2S6NEK3	HTP_004188	7xxf	9	30	22	em
A0A2S6NEK3	HTP_001913	7xxf	A	30	22	em
A0A2S6NEK3	HTP_001913	7xxf	D	30	22	em
A0A2S6NEK3	HTP_001913	7xxf	F	30	22	em
A0A2S6NEK3	HTP_001913	7xxf	I	30	22	em
A0A2S6NEK3	HTP_001913	7xxf	K	30	22	em
A0A2S6NEK3	HTP_001913	7xxf	O	30	22	em
A0A2S6NEK3	HTP_001913	7xxf	Q	30	22	em
A0A2S6NEK3	HTP_001913	7xxf	S	30	22	em
A0A2S6NEK3	HTP_001913	7xxf	U	30	22	em
A0A2S6NEK3	HTP_001913	7xxf	W	30	22	em
A0A2S6NEK3	HTP_001913	7xxf	Y	30	22	em
A0A2S6NEK3	HTP_001913	7xxf	1	30	22	em
A0A2S6NEK3	HTP_001913	7xxf	3	30	22	em
A0A2S6NEK3	HTP_001913	7xxf	5	30	22	em
A0A2S6NEK3	HTP_001913	7xxf	9	30	22	em
A0A2S6NEK3	HTP_010818	7xxf	A	28	22	em
A0A2S6NEK3	HTP_010818	7xxf	D	28	22	em
A0A2S6NEK3	HTP_010818	7xxf	F	28	22	em
A0A2S6NEK3	HTP_010818	7xxf	I	28	22	em
A0A2S6NEK3	HTP_010818	7xxf	K	28	22	em
A0A2S6NEK3	HTP_010818	7xxf	O	28	22	em
A0A2S6NEK3	HTP_010818	7xxf	Q	28	22	em
A0A2S6NEK3	HTP_010818	7xxf	S	28	22	em
A0A2S6NEK3	HTP_010818	7xxf	U	28	22	em
A0A2S6NEK3	HTP_010818	7xxf	W	28	22	em
A0A2S6NEK3	HTP_010818	7xxf	Y	28	22	em
A0A2S6NEK3	HTP_010818	7xxf	1	28	22	em
A0A2S6NEK3	HTP_010818	7xxf	3	28	22	em
A0A2S6NEK3	HTP_010818	7xxf	5	28	22	em
A0A2S6NEK3	HTP_010818	7xxf	9	28	22	em
A0A2S6NEK3	HTP_004989	7xxf	A	44	22	em
A0A2S6NEK3	HTP_004989	7xxf	D	44	22	em
A0A2S6NEK3	HTP_004989	7xxf	F	44	22	em
A0A2S6NEK3	HTP_004989	7xxf	I	44	22	em
A0A2S6NEK3	HTP_004989	7xxf	K	44	22	em
A0A2S6NEK3	HTP_004989	7xxf	O	44	22	em
A0A2S6NEK3	HTP_004989	7xxf	Q	44	22	em
A0A2S6NEK3	HTP_004989	7xxf	S	44	22	em
A0A2S6NEK3	HTP_004989	7xxf	U	44	22	em
A0A2S6NEK3	HTP_004989	7xxf	W	44	22	em
A0A2S6NEK3	HTP_004989	7xxf	Y	44	22	em
A0A2S6NEK3	HTP_004989	7xxf	1	44	22	em
A0A2S6NEK3	HTP_004989	7xxf	3	44	22	em
A0A2S6NEK3	HTP_004989	7xxf	5	44	22	em
A0A2S6NEK3	HTP_004989	7xxf	9	44	22	em
A0A2S6NEK3	HTP_000200	7xxf	A	33	22	em
A0A2S6NEK3	HTP_000200	7xxf	D	33	22	em
A0A2S6NEK3	HTP_000200	7xxf	F	33	22	em
A0A2S6NEK3	HTP_000200	7xxf	I	33	22	em
A0A2S6NEK3	HTP_000200	7xxf	K	33	22	em
A0A2S6NEK3	HTP_000200	7xxf	O	33	22	em
A0A2S6NEK3	HTP_000200	7xxf	Q	33	22	em
A0A2S6NEK3	HTP_000200	7xxf	S	33	22	em
A0A2S6NEK3	HTP_000200	7xxf	U	33	22	em
A0A2S6NEK3	HTP_000200	7xxf	W	33	22	em
A0A2S6NEK3	HTP_000200	7xxf	Y	33	22	em
A0A2S6NEK3	HTP_000200	7xxf	1	33	22	em
A0A2S6NEK3	HTP_000200	7xxf	3	33	22	em
A0A2S6NEK3	HTP_000200	7xxf	5	33	22	em
A0A2S6NEK3	HTP_000200	7xxf	9	33	22	em
A0A2S6NEK3	HTP_001293	7xxf	A	33	22	em
A0A2S6NEK3	HTP_001293	7xxf	D	33	22	em
A0A2S6NEK3	HTP_001293	7xxf	F	33	22	em
A0A2S6NEK3	HTP_001293	7xxf	I	33	22	em
A0A2S6NEK3	HTP_001293	7xxf	K	33	22	em
A0A2S6NEK3	HTP_001293	7xxf	O	33	22	em
A0A2S6NEK3	HTP_001293	7xxf	Q	33	22	em
A0A2S6NEK3	HTP_001293	7xxf	S	33	22	em
A0A2S6NEK3	HTP_001293	7xxf	U	33	22	em
A0A2S6NEK3	HTP_001293	7xxf	W	33	22	em
A0A2S6NEK3	HTP_001293	7xxf	Y	33	22	em
A0A2S6NEK3	HTP_001293	7xxf	1	33	22	em
A0A2S6NEK3	HTP_001293	7xxf	3	33	22	em
A0A2S6NEK3	HTP_001293	7xxf	5	33	22	em
A0A2S6NEK3	HTP_001293	7xxf	9	33	22	em
A0A2S6NEK3	HTP_000750	7xxf	A	14	22	em
A0A2S6NEK3	HTP_000750	7xxf	U	14	22	em
A0A2S6NEK3	HTP_000750	7xxf	W	14	22	em
A0A2S6NEK3	HTP_010959	7xxf	A	27	22	em
A0A2S6NEK3	HTP_010959	7xxf	D	27	22	em
A0A2S6NEK3	HTP_010959	7xxf	F	27	22	em
A0A2S6NEK3	HTP_010959	7xxf	I	27	22	em
A0A2S6NEK3	HTP_010959	7xxf	U	27	22	em
A0A2S6NEK3	HTP_010959	7xxf	W	27	22	em
A0A2S6NEK3	HTP_004746	7xxf	A	45	22	em
A0A2S6NEK3	HTP_004746	7xxf	D	45	22	em
A0A2S6NEK3	HTP_004746	7xxf	F	45	22	em
A0A2S6NEK3	HTP_004746	7xxf	I	45	22	em
A0A2S6NEK3	HTP_004746	7xxf	K	45	22	em
A0A2S6NEK3	HTP_004746	7xxf	O	45	22	em
A0A2S6NEK3	HTP_004746	7xxf	Q	45	22	em
A0A2S6NEK3	HTP_004746	7xxf	S	45	22	em
A0A2S6NEK3	HTP_004746	7xxf	U	45	22	em
A0A2S6NEK3	HTP_004746	7xxf	W	45	22	em
A0A2S6NEK3	HTP_004746	7xxf	Y	45	22	em
A0A2S6NEK3	HTP_004746	7xxf	1	45	22	em
A0A2S6NEK3	HTP_004746	7xxf	3	45	22	em
A0A2S6NEK3	HTP_004746	7xxf	5	45	22	em
A0A2S6NEK3	HTP_004746	7xxf	9	45	22	em
A0A2S6NEK5	HTP_000337	7xxf	C	27	22	em
A0A2S6NEK5	HTP_152506	7xxf	C	32	22	em
A0A2S6NEK5	HTP_000402	7xxf	C	33	22	em
A0A2S6NEL9	HTP_000943	7xxf	B	29	22	em
A0A2S6NEL9	HTP_000943	7xxf	E	29	22	em
A0A2S6NEL9	HTP_000943	7xxf	G	29	22	em
A0A2S6NEL9	HTP_000943	7xxf	J	29	22	em
A0A2S6NEL9	HTP_000943	7xxf	V	29	22	em
A0A2S6NEL9	HTP_000943	7xxf	X	29	22	em
A0A2S6NEL9	HTP_000943	7xxf	Z	29	22	em
A0A2S6NEL9	HTP_004474	7xxf	B	22	22	em
A0A2S6NEL9	HTP_004474	7xxf	E	22	22	em
A0A2S6NEL9	HTP_004474	7xxf	G	22	22	em
A0A2S6NEL9	HTP_004474	7xxf	J	22	22	em
A0A2S6NEL9	HTP_004474	7xxf	V	22	22	em
A0A2S6NEL9	HTP_004474	7xxf	X	22	22	em
A0A2S6NEL9	HTP_004474	7xxf	Z	22	22	em
A0A2S6NEL9	HTP_002925	7xxf	B	25	22	em
A0A2S6NEL9	HTP_002925	7xxf	E	25	22	em
A0A2S6NEL9	HTP_002925	7xxf	G	25	22	em
A0A2S6NEL9	HTP_002925	7xxf	J	25	22	em
A0A2S6NEL9	HTP_002925	7xxf	V	25	22	em
A0A2S6NEL9	HTP_002925	7xxf	X	25	22	em
A0A2S6NEL9	HTP_002925	7xxf	Z	25	22	em
A0A2S6NEL9	HTP_000950	7xxf	B	28	22	em
A0A2S6NEL9	HTP_000950	7xxf	E	28	22	em
A0A2S6NEL9	HTP_000950	7xxf	G	28	22	em
A0A2S6NEL9	HTP_000950	7xxf	J	28	22	em
A0A2S6NEL9	HTP_000950	7xxf	V	28	22	em
A0A2S6NEL9	HTP_000950	7xxf	X	28	22	em
A0A2S6NEL9	HTP_000950	7xxf	Z	28	22	em
A0A2S6NEL9	HTP_200199	7xxf	B	17	22	em
A0A2S6NEL9	HTP_200199	7xxf	E	17	22	em
A0A2S6NEL9	HTP_200199	7xxf	G	17	22	em
A0A2S6NEL9	HTP_200199	7xxf	J	17	22	em
A0A2S6NEL9	HTP_200199	7xxf	V	17	22	em
A0A2S6NEL9	HTP_200199	7xxf	X	17	22	em
A0A2S6NEL9	HTP_200199	7xxf	Z	17	22	em
A0A2S6NEL9	HTP_000300	7xxf	B	20	22	em
A0A2S6NEL9	HTP_000300	7xxf	E	20	22	em
A0A2S6NEL9	HTP_000300	7xxf	G	20	22	em
A0A2S6NEL9	HTP_000300	7xxf	J	20	22	em
A0A2S6NEL9	HTP_000300	7xxf	V	20	22	em
A0A2S6NEL9	HTP_000300	7xxf	X	20	22	em
A0A2S6NEL9	HTP_000300	7xxf	Z	20	22	em
A0A2S6NEL9	HTP_003036	7xxf	B	18	22	em
A0A2S6NEL9	HTP_003036	7xxf	E	18	22	em
A0A2S6NEL9	HTP_003036	7xxf	G	18	22	em
A0A2S6NEL9	HTP_003036	7xxf	J	18	22	em
A0A2S6NEL9	HTP_003036	7xxf	V	18	22	em
A0A2S6NEL9	HTP_003036	7xxf	X	18	22	em
A0A2S6NEL9	HTP_003036	7xxf	Z	18	22	em
A0A2S6NEL9	HTP_010853	7xxf	B	20	22	em
A0A2S6NEL9	HTP_010853	7xxf	E	20	22	em
A0A2S6NEL9	HTP_010853	7xxf	G	20	22	em
A0A2S6NEL9	HTP_010853	7xxf	J	20	22	em
A0A2S6NEL9	HTP_010853	7xxf	V	20	22	em
A0A2S6NEL9	HTP_010853	7xxf	X	20	22	em
A0A2S6NEL9	HTP_010853	7xxf	Z	20	22	em
A0A2S6NEL9	HTP_000481	7xxf	B	40	22	em
A0A2S6NEL9	HTP_000481	7xxf	E	40	22	em
A0A2S6NEL9	HTP_000481	7xxf	G	40	22	em
A0A2S6NEL9	HTP_000481	7xxf	J	40	22	em
A0A2S6NEL9	HTP_000481	7xxf	V	40	22	em
A0A2S6NEL9	HTP_000481	7xxf	X	40	22	em
A0A2S6NEL9	HTP_000481	7xxf	Z	40	22	em
A0A2S6NEL9	HTP_200081	7xxf	B	17	22	em
A0A2S6NEL9	HTP_200081	7xxf	E	17	22	em
A0A2S6NEL9	HTP_200081	7xxf	G	17	22	em
A0A2S6NEL9	HTP_200081	7xxf	J	17	22	em
A0A2S6NEL9	HTP_200081	7xxf	V	17	22	em
A0A2S6NEL9	HTP_200081	7xxf	X	17	22	em
A0A2S6NEL9	HTP_200081	7xxf	Z	17	22	em
A0A2S6NEL9	HTP_010996	7xxf	B	18	22	em
A0A2S6NEL9	HTP_010996	7xxf	E	18	22	em
A0A2S6NEL9	HTP_010996	7xxf	G	18	22	em
A0A2S6NEL9	HTP_010996	7xxf	J	18	22	em
A0A2S6NEL9	HTP_010996	7xxf	V	18	22	em
A0A2S6NEL9	HTP_010996	7xxf	X	18	22	em
A0A2S6NEL9	HTP_010996	7xxf	Z	18	22	em
A0A2S6NEL9	HTP_001938	7xxf	B	16	22	em
A0A2S6NEL9	HTP_001938	7xxf	E	16	22	em
A0A2S6NEL9	HTP_001938	7xxf	G	16	22	em
A0A2S6NEL9	HTP_001938	7xxf	J	16	22	em
A0A2S6NEL9	HTP_001938	7xxf	V	16	22	em
A0A2S6NEL9	HTP_001938	7xxf	X	16	22	em
A0A2S6NEL9	HTP_001938	7xxf	Z	16	22	em
A0A2S6NEL9	HTP_004179	7xxf	B	23	22	em
A0A2S6NEL9	HTP_004179	7xxf	E	23	22	em
A0A2S6NEL9	HTP_004179	7xxf	G	23	22	em
A0A2S6NEL9	HTP_004179	7xxf	J	23	22	em
A0A2S6NEL9	HTP_004179	7xxf	V	23	22	em
A0A2S6NEL9	HTP_004179	7xxf	X	23	22	em
A0A2S6NEL9	HTP_004179	7xxf	Z	23	22	em
A0A2W4UG77	HTP_000987	8eqm	T	30	22	em
A0A2W4UG77	HTP_000987	8eqm	t	30	22	em
A0A2W4UG77	HTP_001473	8eqm	T	24	22	em
A0A2W4UG77	HTP_001473	8eqm	t	24	22	em
A0A2W4UG77	HTP_010988	8eqm	T	19	22	em
A0A2W4UG77	HTP_010988	8eqm	t	19	22	em
A0A2W4UG77	HTP_002952	8eqm	T	36	22	em
A0A2W4UG77	HTP_002952	8eqm	t	36	22	em
A0A2W4UG77	HTP_010845	8eqm	T	40	22	em
A0A2W4UG77	HTP_010845	8eqm	t	40	22	em
A0A2W4UG77	HTP_001652	8eqm	T	20	22	em
A0A2W4UG77	HTP_001652	8eqm	t	20	22	em
A0A2W4UG77	HTP_000654	8eqm	T	25	22	em
A0A2W4UG77	HTP_000654	8eqm	t	25	22	em
A0A2W4UG77	HTP_010613	8eqm	T	20	22	em
A0A2W4UG77	HTP_010613	8eqm	t	20	22	em
A0A2W4UG77	HTP_200269	8eqm	T	14	22	em
A0A2W4UG77	HTP_200269	8eqm	t	14	22	em
A0A2W4UG77	HTP_011015	8eqm	T	33	22	em
A0A2W4UG77	HTP_011015	8eqm	t	33	22	em
A0A2W4UG77	HTP_002358	8eqm	T	25	22	em
A0A2W4UG77	HTP_002358	8eqm	t	25	22	em
A0A2W4UG77	HTP_004620	8eqm	T	20	22	em
A0A2W4UG77	HTP_004620	8eqm	t	20	22	em
A0A2W4UG77	HTP_011004	8eqm	T	28	22	em
A0A2W4UG77	HTP_011004	8eqm	t	28	22	em
A0A4X1T6M0	HTP_001424	7vxs	o	78	21	em
A0A4X1T6M0	HTP_001424	7vy1	o	78	21	em
A0A4X1T6M0	HTP_001424	7vy9	o	78	21	em
A0A4X1T6M0	HTP_001424	7vye	o	78	21	em
A0A4X1T6M0	HTP_001424	7vyg	o	78	21	em
A0A4X1T6M0	HTP_001424	7vyi	o	78	21	em
A0A4X1T6M0	HTP_001424	7vys	o	78	21	em
A0A4X1T6M0	HTP_001424	7vz8	o	78	21	em
A0A4X1T6M0	HTP_001424	7vzv	o	78	21	em
A0A4X1T6M0	HTP_001424	7vzw	o	78	21	em
A0A4X1T6M0	HTP_001424	7w00	o	78	21	em
A0A4X1T6M0	HTP_001424	7w0h	o	78	21	em
A0A4X1T6M0	HTP_001424	7w0r	o	78	21	em
A0A4X1T6M0	HTP_001424	7w1o	o	78	21	em
A0A4X1T6M0	HTP_001424	7w1p	o	78	21	em
A0A4X1T6M0	HTP_001424	7w1t	o	78	21	em
A0A4X1T6M0	HTP_001424	7w1u	o	78	21	em
A0A4X1T6M0	HTP_001424	7w1v	o	78	21	em
A0A4X1T6M0	HTP_001424	7w1z	o	78	21	em
A0A4X1T6M0	HTP_001424	7w20	o	78	21	em
A0A4X1T6M0	HTP_001424	7w2k	o	78	21	em
A0A4X1T6M0	HTP_001424	7w2l	o	78	21	em
A0A4X1T6M0	HTP_001424	7w2r	o	78	21	em
A0A4X1T6M0	HTP_001424	7w2u	o	78	21	em
A0A4X1T6M0	HTP_001424	7w2y	o	78	21	em
A0A4X1T6M0	HTP_001424	7w31	o	78	21	em
A0A4X1T6M0	HTP_001424	7w32	o	78	21	em
A0A4X1T6M0	HTP_001424	7w35	o	78	21	em
A0A4X1T6M0	HTP_001424	7w4c	o	78	21	em
A0A4X1T6M0	HTP_001424	7w4d	o	78	21	em
A0A4X1T6M0	HTP_001424	7w4e	o	78	21	em
A0A4X1T6M0	HTP_001424	7w4f	o	78	21	em
A0A4X1T6M0	HTP_001424	7w4g	o	78	21	em
A0A4X1T6M0	HTP_001424	7w4j	o	78	21	em
A0A4X1T6M0	HTP_001424	7w4k	o	78	21	em
A0A4X1T6M0	HTP_001424	7w4l	o	78	21	em
A0A4X1T6M0	HTP_001424	7w4m	o	78	21	em
A0A4X1T6M0	HTP_001424	7w4n	o	78	21	em
A0A4X1T6M0	HTP_001424	7w4q	o	78	21	em
A0A4X1T6M0	HTP_003457	7vxs	o	23	21	em
A0A4X1T6M0	HTP_003457	7vy1	o	23	21	em
A0A4X1T6M0	HTP_003457	7vy9	o	23	21	em
A0A4X1T6M0	HTP_003457	7vye	o	23	21	em
A0A4X1T6M0	HTP_003457	7vyg	o	23	21	em
A0A4X1T6M0	HTP_003457	7vyi	o	23	21	em
A0A4X1T6M0	HTP_003457	7vys	o	23	21	em
A0A4X1T6M0	HTP_003457	7vz8	o	23	21	em
A0A4X1T6M0	HTP_003457	7vzv	o	23	21	em
A0A4X1T6M0	HTP_003457	7vzw	o	23	21	em
A0A4X1T6M0	HTP_003457	7w00	o	23	21	em
A0A4X1T6M0	HTP_003457	7w0h	o	23	21	em
A0A4X1T6M0	HTP_003457	7w0r	o	23	21	em
A0A4X1T6M0	HTP_003457	7w1o	o	23	21	em
A0A4X1T6M0	HTP_003457	7w1p	o	23	21	em
A0A4X1T6M0	HTP_003457	7w1t	o	23	21	em
A0A4X1T6M0	HTP_003457	7w1u	o	23	21	em
A0A4X1T6M0	HTP_003457	7w1v	o	23	21	em
A0A4X1T6M0	HTP_003457	7w1z	o	23	21	em
A0A4X1T6M0	HTP_003457	7w20	o	23	21	em
A0A4X1T6M0	HTP_003457	7w2k	o	23	21	em
A0A4X1T6M0	HTP_003457	7w2l	o	23	21	em
A0A4X1T6M0	HTP_003457	7w2r	o	23	21	em
A0A4X1T6M0	HTP_003457	7w2u	o	23	21	em
A0A4X1T6M0	HTP_003457	7w2y	o	23	21	em
A0A4X1T6M0	HTP_003457	7w31	o	23	21	em
A0A4X1T6M0	HTP_003457	7w32	o	23	21	em
A0A4X1T6M0	HTP_003457	7w35	o	23	21	em
A0A4X1T6M0	HTP_003457	7w4c	o	23	21	em
A0A4X1T6M0	HTP_003457	7w4d	o	23	21	em
A0A4X1T6M0	HTP_003457	7w4e	o	23	21	em
A0A4X1T6M0	HTP_003457	7w4f	o	23	21	em
A0A4X1T6M0	HTP_003457	7w4g	o	23	21	em
A0A4X1T6M0	HTP_003457	7w4j	o	23	21	em
A0A4X1T6M0	HTP_003457	7w4k	o	23	21	em
A0A4X1T6M0	HTP_003457	7w4l	o	23	21	em
A0A4X1T6M0	HTP_003457	7w4m	o	23	21	em
A0A4X1T6M0	HTP_003457	7w4n	o	23	21	em
A0A4X1T6M0	HTP_003457	7w4q	o	23	21	em
A0A4X1T6M0	HTP_003700	7vxs	o	12	21	em
A0A4X1T6M0	HTP_003700	7vy1	o	12	21	em
A0A4X1T6M0	HTP_003700	7vy9	o	12	21	em
A0A4X1T6M0	HTP_003700	7vye	o	12	21	em
A0A4X1T6M0	HTP_003700	7vyg	o	12	21	em
A0A4X1T6M0	HTP_003700	7vys	o	12	21	em
A0A4X1T6M0	HTP_003700	7vz8	o	12	21	em
A0A4X1T6M0	HTP_003700	7vzv	o	12	21	em
A0A4X1T6M0	HTP_003700	7vzw	o	12	21	em
A0A4X1T6M0	HTP_003700	7w00	o	12	21	em
A0A4X1T6M0	HTP_003700	7w0h	o	12	21	em
A0A4X1T6M0	HTP_003700	7w0r	o	12	21	em
A0A4X1T6M0	HTP_003700	7w1o	o	12	21	em
A0A4X1T6M0	HTP_003700	7w1p	o	12	21	em
A0A4X1T6M0	HTP_003700	7w1t	o	12	21	em
A0A4X1T6M0	HTP_003700	7w1u	o	12	21	em
A0A4X1T6M0	HTP_003700	7w1v	o	12	21	em
A0A4X1T6M0	HTP_003700	7w1z	o	12	21	em
A0A4X1T6M0	HTP_003700	7w20	o	12	21	em
A0A4X1T6M0	HTP_003700	7w2k	o	12	21	em
A0A4X1T6M0	HTP_003700	7w2l	o	12	21	em
A0A4X1T6M0	HTP_003700	7w2r	o	12	21	em
A0A4X1T6M0	HTP_003700	7w2u	o	12	21	em
A0A4X1T6M0	HTP_003700	7w2y	o	12	21	em
A0A4X1T6M0	HTP_003700	7w31	o	12	21	em
A0A4X1T6M0	HTP_003700	7w32	o	12	21	em
A0A4X1T6M0	HTP_003700	7w35	o	12	21	em
A0A4X1T6M0	HTP_003700	7w4c	o	12	21	em
A0A4X1T6M0	HTP_003700	7w4d	o	12	21	em
A0A4X1T6M0	HTP_003700	7w4e	o	12	21	em
A0A4X1T6M0	HTP_003700	7w4f	o	12	21	em
A0A4X1T6M0	HTP_003700	7w4j	o	12	21	em
A0A4X1T6M0	HTP_003700	7w4k	o	12	21	em
A0A4X1T6M0	HTP_003700	7w4l	o	12	21	em
A0A4X1T6M0	HTP_003700	7w4m	o	12	21	em
A0A4X1T6M0	HTP_003700	7w4n	o	12	21	em
A0A4X1T6M0	HTP_003700	7w4q	o	12	21	em
A0A4X1T6M0	HTP_003896	7vxs	o	23	21	em
A0A4X1T6M0	HTP_003896	7vy1	o	23	21	em
A0A4X1T6M0	HTP_003896	7vy9	o	23	21	em
A0A4X1T6M0	HTP_003896	7vye	o	23	21	em
A0A4X1T6M0	HTP_003896	7vyg	o	23	21	em
A0A4X1T6M0	HTP_003896	7vyi	o	23	21	em
A0A4X1T6M0	HTP_003896	7vys	o	23	21	em
A0A4X1T6M0	HTP_003896	7vz8	o	23	21	em
A0A4X1T6M0	HTP_003896	7vzv	o	23	21	em
A0A4X1T6M0	HTP_003896	7vzw	o	23	21	em
A0A4X1T6M0	HTP_003896	7w00	o	23	21	em
A0A4X1T6M0	HTP_003896	7w0h	o	23	21	em
A0A4X1T6M0	HTP_003896	7w0r	o	23	21	em
A0A4X1T6M0	HTP_003896	7w1o	o	23	21	em
A0A4X1T6M0	HTP_003896	7w1p	o	23	21	em
A0A4X1T6M0	HTP_003896	7w1t	o	23	21	em
A0A4X1T6M0	HTP_003896	7w1u	o	23	21	em
A0A4X1T6M0	HTP_003896	7w1v	o	23	21	em
A0A4X1T6M0	HTP_003896	7w1z	o	23	21	em
A0A4X1T6M0	HTP_003896	7w20	o	23	21	em
A0A4X1T6M0	HTP_003896	7w2k	o	23	21	em
A0A4X1T6M0	HTP_003896	7w2l	o	23	21	em
A0A4X1T6M0	HTP_003896	7w2r	o	23	21	em
A0A4X1T6M0	HTP_003896	7w2u	o	23	21	em
A0A4X1T6M0	HTP_003896	7w2y	o	23	21	em
A0A4X1T6M0	HTP_003896	7w31	o	23	21	em
A0A4X1T6M0	HTP_003896	7w32	o	23	21	em
A0A4X1T6M0	HTP_003896	7w35	o	23	21	em
A0A4X1T6M0	HTP_003896	7w4c	o	23	21	em
A0A4X1T6M0	HTP_003896	7w4d	o	23	21	em
A0A4X1T6M0	HTP_003896	7w4e	o	23	21	em
A0A4X1T6M0	HTP_003896	7w4f	o	23	21	em
A0A4X1T6M0	HTP_003896	7w4g	o	23	21	em
A0A4X1T6M0	HTP_003896	7w4j	o	23	21	em
A0A4X1T6M0	HTP_003896	7w4k	o	23	21	em
A0A4X1T6M0	HTP_003896	7w4l	o	23	21	em
A0A4X1T6M0	HTP_003896	7w4m	o	23	21	em
A0A4X1T6M0	HTP_003896	7w4n	o	23	21	em
A0A4X1T6M0	HTP_003896	7w4q	o	23	21	em
A0A4X1T6M0	HTP_200199	7vxs	o	21	21	em
A0A4X1T6M0	HTP_200199	7vy1	o	21	21	em
A0A4X1T6M0	HTP_200199	7vy9	o	21	21	em
A0A4X1T6M0	HTP_200199	7vye	o	21	21	em
A0A4X1T6M0	HTP_200199	7vyg	o	21	21	em
A0A4X1T6M0	HTP_200199	7vys	o	21	21	em
A0A4X1T6M0	HTP_200199	7vz8	o	21	21	em
A0A4X1T6M0	HTP_200199	7vzv	o	21	21	em
A0A4X1T6M0	HTP_200199	7vzw	o	21	21	em
A0A4X1T6M0	HTP_200199	7w00	o	21	21	em
A0A4X1T6M0	HTP_200199	7w0h	o	21	21	em
A0A4X1T6M0	HTP_200199	7w0r	o	21	21	em
A0A4X1T6M0	HTP_200199	7w1o	o	21	21	em
A0A4X1T6M0	HTP_200199	7w1p	o	21	21	em
A0A4X1T6M0	HTP_200199	7w1u	o	21	21	em
A0A4X1T6M0	HTP_200199	7w1v	o	21	21	em
A0A4X1T6M0	HTP_200199	7w1z	o	21	21	em
A0A4X1T6M0	HTP_200199	7w2k	o	21	21	em
A0A4X1T6M0	HTP_200199	7w2l	o	21	21	em
A0A4X1T6M0	HTP_200199	7w2u	o	21	21	em
A0A4X1T6M0	HTP_200199	7w2y	o	21	21	em
A0A4X1T6M0	HTP_200199	7w32	o	21	21	em
A0A4X1T6M0	HTP_200199	7w4d	o	21	21	em
A0A4X1T6M0	HTP_200199	7w4e	o	21	21	em
A0A4X1T6M0	HTP_200199	7w4f	o	21	21	em
A0A4X1T6M0	HTP_200199	7w4j	o	21	21	em
A0A4X1T6M0	HTP_200199	7w4k	o	21	21	em
A0A4X1T6M0	HTP_200199	7w4l	o	21	21	em
A0A4X1T6M0	HTP_200199	7w4m	o	21	21	em
A0A4X1T6M0	HTP_200199	7w4n	o	21	21	em
A0A4X1T6M0	HTP_200199	7w4q	o	21	21	em
A0A4X1T6M0	HTP_003306	7vxs	o	15	21	em
A0A4X1T6M0	HTP_003306	7vy1	o	15	21	em
A0A4X1T6M0	HTP_003306	7vy9	o	15	21	em
A0A4X1T6M0	HTP_003306	7vye	o	15	21	em
A0A4X1T6M0	HTP_003306	7vyg	o	15	21	em
A0A4X1T6M0	HTP_003306	7vyi	o	15	21	em
A0A4X1T6M0	HTP_003306	7vys	o	15	21	em
A0A4X1T6M0	HTP_003306	7vz8	o	15	21	em
A0A4X1T6M0	HTP_003306	7vzv	o	15	21	em
A0A4X1T6M0	HTP_003306	7vzw	o	15	21	em
A0A4X1T6M0	HTP_003306	7w00	o	15	21	em
A0A4X1T6M0	HTP_003306	7w0h	o	15	21	em
A0A4X1T6M0	HTP_003306	7w0r	o	15	21	em
A0A4X1T6M0	HTP_003306	7w1o	o	15	21	em
A0A4X1T6M0	HTP_003306	7w1p	o	15	21	em
A0A4X1T6M0	HTP_003306	7w1t	o	15	21	em
A0A4X1T6M0	HTP_003306	7w1u	o	15	21	em
A0A4X1T6M0	HTP_003306	7w1v	o	15	21	em
A0A4X1T6M0	HTP_003306	7w1z	o	15	21	em
A0A4X1T6M0	HTP_003306	7w20	o	15	21	em
A0A4X1T6M0	HTP_003306	7w2k	o	15	21	em
A0A4X1T6M0	HTP_003306	7w2l	o	15	21	em
A0A4X1T6M0	HTP_003306	7w2r	o	15	21	em
A0A4X1T6M0	HTP_003306	7w2u	o	15	21	em
A0A4X1T6M0	HTP_003306	7w2y	o	15	21	em
A0A4X1T6M0	HTP_003306	7w31	o	15	21	em
A0A4X1T6M0	HTP_003306	7w32	o	15	21	em
A0A4X1T6M0	HTP_003306	7w35	o	15	21	em
A0A4X1T6M0	HTP_003306	7w4c	o	15	21	em
A0A4X1T6M0	HTP_003306	7w4d	o	15	21	em
A0A4X1T6M0	HTP_003306	7w4e	o	15	21	em
A0A4X1T6M0	HTP_003306	7w4f	o	15	21	em
A0A4X1T6M0	HTP_003306	7w4g	o	15	21	em
A0A4X1T6M0	HTP_003306	7w4j	o	15	21	em
A0A4X1T6M0	HTP_003306	7w4k	o	15	21	em
A0A4X1T6M0	HTP_003306	7w4l	o	15	21	em
A0A4X1T6M0	HTP_003306	7w4m	o	15	21	em
A0A4X1T6M0	HTP_003306	7w4n	o	15	21	em
A0A4X1T6M0	HTP_003306	7w4q	o	15	21	em
A0A4X1T6M0	HTP_000224	7vxs	o	20	21	em
A0A4X1T6M0	HTP_000224	7vy1	o	20	21	em
A0A4X1T6M0	HTP_000224	7vy9	o	20	21	em
A0A4X1T6M0	HTP_000224	7vye	o	20	21	em
A0A4X1T6M0	HTP_000224	7vyg	o	20	21	em
A0A4X1T6M0	HTP_000224	7vyi	o	20	21	em
A0A4X1T6M0	HTP_000224	7vys	o	20	21	em
A0A4X1T6M0	HTP_000224	7vz8	o	20	21	em
A0A4X1T6M0	HTP_000224	7vzv	o	20	21	em
A0A4X1T6M0	HTP_000224	7vzw	o	20	21	em
A0A4X1T6M0	HTP_000224	7w00	o	20	21	em
A0A4X1T6M0	HTP_000224	7w0h	o	20	21	em
A0A4X1T6M0	HTP_000224	7w0r	o	20	21	em
A0A4X1T6M0	HTP_000224	7w1o	o	20	21	em
A0A4X1T6M0	HTP_000224	7w1p	o	20	21	em
A0A4X1T6M0	HTP_000224	7w1t	o	20	21	em
A0A4X1T6M0	HTP_000224	7w1u	o	20	21	em
A0A4X1T6M0	HTP_000224	7w1v	o	20	21	em
A0A4X1T6M0	HTP_000224	7w1z	o	20	21	em
A0A4X1T6M0	HTP_000224	7w20	o	20	21	em
A0A4X1T6M0	HTP_000224	7w2k	o	20	21	em
A0A4X1T6M0	HTP_000224	7w2l	o	20	21	em
A0A4X1T6M0	HTP_000224	7w2r	o	20	21	em
A0A4X1T6M0	HTP_000224	7w2u	o	20	21	em
A0A4X1T6M0	HTP_000224	7w2y	o	20	21	em
A0A4X1T6M0	HTP_000224	7w31	o	20	21	em
A0A4X1T6M0	HTP_000224	7w32	o	20	21	em
A0A4X1T6M0	HTP_000224	7w35	o	20	21	em
A0A4X1T6M0	HTP_000224	7w4c	o	20	21	em
A0A4X1T6M0	HTP_000224	7w4d	o	20	21	em
A0A4X1T6M0	HTP_000224	7w4e	o	20	21	em
A0A4X1T6M0	HTP_000224	7w4f	o	20	21	em
A0A4X1T6M0	HTP_000224	7w4g	o	20	21	em
A0A4X1T6M0	HTP_000224	7w4j	o	20	21	em
A0A4X1T6M0	HTP_000224	7w4k	o	20	21	em
A0A4X1T6M0	HTP_000224	7w4l	o	20	21	em
A0A4X1T6M0	HTP_000224	7w4m	o	20	21	em
A0A4X1T6M0	HTP_000224	7w4n	o	20	21	em
A0A4X1T6M0	HTP_000224	7w4q	o	20	21	em
A0A4X1T6M0	HTP_004426	7vye	o	25	21	em
A0A4X1VQ42	HTP_003998	7vye	U	79	21	em
A0A4X1VQ42	HTP_003998	7vyi	U	79	21	em
A0A4X1VQ42	HTP_003998	7w1v	U	79	21	em
A0A4X1VQ42	HTP_003998	7w4d	U	79	21	em
A0A4X1VQ42	HTP_003998	7w4g	U	79	21	em
A0A4X1VQ42	HTP_003603	7vye	U	60	21	em
A0A4X1VQ42	HTP_003603	7vyi	U	60	21	em
A0A4X1VQ42	HTP_003603	7w1v	U	60	21	em
A0A4X1VQ42	HTP_003603	7w4d	U	60	21	em
A0A4X1VQ42	HTP_003603	7w4g	U	60	21	em
A0A4X1VQ42	HTP_002668	7vye	U	30	21	em
A0A4X1VQ42	HTP_002668	7vyi	U	30	21	em
A0A4X1VQ42	HTP_002668	7w1v	U	30	21	em
A0A4X1VQ42	HTP_002668	7w4d	U	30	21	em
A0A4X1VQ42	HTP_002668	7w4g	U	30	21	em
A0A4X1VQ42	HTP_152494	7vye	U	27	21	em
A0A4X1VQ42	HTP_152494	7vyi	U	27	21	em
A0A4X1VQ42	HTP_152494	7w1v	U	27	21	em
A0A4X1VQ42	HTP_152494	7w4d	U	27	21	em
A0A4X1VQ42	HTP_152494	7w4g	U	27	21	em
A0A4X1VQ42	HTP_000656	7vye	U	32	21	em
A0A4X1VQ42	HTP_000656	7vyi	U	32	21	em
A0A4X1VQ42	HTP_000656	7w1v	U	32	21	em
A0A4X1VQ42	HTP_000656	7w4d	U	32	21	em
A0A4X1VQ42	HTP_000656	7w4g	U	32	21	em
A0A4X1VQ42	HTP_000481	7vye	U	24	21	em
A0A4X1VQ42	HTP_000481	7w4d	U	24	21	em
A0A4X1VQ42	HTP_000657	7vye	U	20	21	em
A0A4X1VQ42	HTP_000657	7vyi	U	20	21	em
A0A4X1VQ42	HTP_000657	7w1v	U	20	21	em
A0A4X1VQ42	HTP_000657	7w4d	U	20	21	em
A0A4X1VQ42	HTP_000657	7w4g	U	20	21	em
A0A6A5PXA1	HTP_003105	8age	E	26	22	em
A0A6A5PXA1	HTP_000766	8age	E	30	22	em
A0A6A5PXA1	HTP_003896	8age	E	28	22	em
A0A6A5PXA1	HTP_004426	8age	E	14	22	em
A0A6A5Q0M3	HTP_000801	8agc	A	37	22	em
A0A6A5Q0M3	HTP_000801	8age	A	37	22	em
A0A6A5Q0M3	HTP_001208	8agc	A	54	22	em
A0A6A5Q0M3	HTP_001208	8age	A	54	22	em
A0A6V8S2Y6	HTP_003102	8agc	F	19	22	em
A0A6V8S2Y6	HTP_003102	8age	F	19	22	em
A0A836A4Q3	HTP_003998	7zd6	m	82	22	em
A0A836A4Q3	HTP_003998	7zdh	m	82	22	em
A0A836A4Q3	HTP_003998	7zdj	m	82	22	em
A0A836A4Q3	HTP_003998	7zdm	m	82	22	em
A0A836A4Q3	HTP_003998	7zdp	m	82	22	em
A0A836A4Q3	HTP_003603	7zd6	m	41	22	em
A0A836A4Q3	HTP_003603	7zdh	m	41	22	em
A0A836A4Q3	HTP_003603	7zdj	m	41	22	em
A0A836A4Q3	HTP_003603	7zdm	m	41	22	em
A0A836A4Q3	HTP_003603	7zdp	m	41	22	em
A0A836A4Q3	HTP_002668	7zd6	m	26	22	em
A0A836A4Q3	HTP_002668	7zdh	m	26	22	em
A0A836A4Q3	HTP_002668	7zdj	m	26	22	em
A0A836A4Q3	HTP_002668	7zdm	m	26	22	em
A0A836A4Q3	HTP_002668	7zdp	m	26	22	em
A0A836A4Q3	HTP_152494	7zd6	m	19	22	em
A0A836A4Q3	HTP_152494	7zdh	m	19	22	em
A0A836A4Q3	HTP_152494	7zdj	m	19	22	em
A0A836A4Q3	HTP_152494	7zdm	m	19	22	em
A0A836A4Q3	HTP_000677	7zd6	m	24	22	em
A0A836A4Q3	HTP_000677	7zdh	m	24	22	em
A0A836A4Q3	HTP_000677	7zdj	m	24	22	em
A0A836A4Q3	HTP_000677	7zdm	m	24	22	em
A0A836A4Q3	HTP_000677	7zdp	m	24	22	em
A0A836A4Q3	HTP_003641	7zd6	m	13	22	em
A0A836A4Q3	HTP_003641	7zdh	m	13	22	em
A0A836A4Q3	HTP_003641	7zdj	m	13	22	em
A0A836A4Q3	HTP_003641	7zdm	m	13	22	em
A0A836A4Q3	HTP_003641	7zdp	m	13	22	em
A0A836A4Q3	HTP_000549	7zd6	m	10	22	em
A0A836A4Q3	HTP_000549	7zdh	m	10	22	em
A0A836A4Q3	HTP_000549	7zdj	m	10	22	em
A0A836A4Q3	HTP_000549	7zdm	m	10	22	em
A0A836A4Q3	HTP_000549	7zdp	m	10	22	em
A0A836A4Q3	HTP_000481	7zd6	m	26	22	em
A0A836A4Q3	HTP_000481	7zdm	m	26	22	em
A0A8D1EYI7	HTP_200199	7vyg	e	8	21	em
A0A8D1EYI7	HTP_200199	7vyi	e	8	21	em
A0A8D1EYI7	HTP_200199	7vys	e	8	21	em
A0A8D1EYI7	HTP_200199	7vz8	e	8	21	em
A0A8D1EYI7	HTP_200199	7w1v	e	8	21	em
A0A8D1EYI7	HTP_200199	7w1z	e	8	21	em
A0A8D1EYI7	HTP_200199	7w20	e	8	21	em
A0A8D1EYI7	HTP_200199	7w2k	e	8	21	em
A0A8D1EYI7	HTP_200199	7w2l	e	8	21	em
A0A8D1EYI7	HTP_200199	7w4f	e	8	21	em
A0A8D1EYI7	HTP_200199	7w4m	e	8	21	em
A0A8D1EYI7	HTP_002537	7vyg	e	21	21	em
A0A8D1EYI7	HTP_002537	7vyi	e	21	21	em
A0A8D1EYI7	HTP_002537	7vys	e	21	21	em
A0A8D1EYI7	HTP_002537	7vz8	e	21	21	em
A0A8D1EYI7	HTP_002537	7w1v	e	21	21	em
A0A8D1EYI7	HTP_002537	7w1z	e	21	21	em
A0A8D1EYI7	HTP_002537	7w20	e	21	21	em
A0A8D1EYI7	HTP_002537	7w2k	e	21	21	em
A0A8D1EYI7	HTP_002537	7w2l	e	21	21	em
A0A8D1EYI7	HTP_002537	7w4f	e	21	21	em
A0A8D1EYI7	HTP_002537	7w4m	e	21	21	em
A0A8D1EYI7	HTP_001195	7vyg	e	13	21	em
A0A8D1EYI7	HTP_001195	7vyi	e	13	21	em
A0A8D1EYI7	HTP_001195	7vys	e	13	21	em
A0A8D1EYI7	HTP_001195	7vz8	e	13	21	em
A0A8D1EYI7	HTP_001195	7w1v	e	13	21	em
A0A8D1EYI7	HTP_001195	7w1z	e	13	21	em
A0A8D1EYI7	HTP_001195	7w20	e	13	21	em
A0A8D1EYI7	HTP_001195	7w2k	e	13	21	em
A0A8D1EYI7	HTP_001195	7w2l	e	13	21	em
A0A8D1EYI7	HTP_001195	7w4f	e	13	21	em
A0A8D1EYI7	HTP_001195	7w4m	e	13	21	em
A0A8D1EYI7	HTP_003896	7vyg	e	23	21	em
A0A8D1EYI7	HTP_003896	7vyi	e	23	21	em
A0A8D1EYI7	HTP_003896	7vys	e	23	21	em
A0A8D1EYI7	HTP_003896	7vz8	e	23	21	em
A0A8D1EYI7	HTP_003896	7w1z	e	23	21	em
A0A8D1EYI7	HTP_003896	7w20	e	23	21	em
A0A8D1EYI7	HTP_003896	7w2k	e	23	21	em
A0A8D1EYI7	HTP_003896	7w2l	e	23	21	em
A0A8D1EYI7	HTP_003896	7w4f	e	23	21	em
A0A8D1EYI7	HTP_003896	7w4m	e	23	21	em
A0A8D1EYI7	HTP_003425	7vyg	e	10	21	em
A0A8D1EYI7	HTP_003425	7vyi	e	10	21	em
A0A8D1EYI7	HTP_003425	7vys	e	10	21	em
A0A8D1EYI7	HTP_003425	7vz8	e	10	21	em
A0A8D1EYI7	HTP_003425	7w1v	e	10	21	em
A0A8D1EYI7	HTP_003425	7w1z	e	10	21	em
A0A8D1EYI7	HTP_003425	7w20	e	10	21	em
A0A8D1EYI7	HTP_003425	7w2k	e	10	21	em
A0A8D1EYI7	HTP_003425	7w2l	e	10	21	em
A0A8D1EYI7	HTP_003425	7w4f	e	10	21	em
A0A8D1EYI7	HTP_003425	7w4m	e	10	21	em
A0A8D1EYI7	HTP_003409	7vyg	e	5	21	em
A0A8D1EYI7	HTP_003409	7vyi	e	5	21	em
A0A8D1EYI7	HTP_003409	7vys	e	5	21	em
A0A8D1EYI7	HTP_003409	7vz8	e	5	21	em
A0A8D1EYI7	HTP_003409	7w1v	e	5	21	em
A0A8D1EYI7	HTP_003409	7w1z	e	5	21	em
A0A8D1EYI7	HTP_003409	7w20	e	5	21	em
A0A8D1EYI7	HTP_003409	7w2k	e	5	21	em
A0A8D1EYI7	HTP_003409	7w2l	e	5	21	em
A0A8D1EYI7	HTP_003409	7w4f	e	5	21	em
A0A8D1EYI7	HTP_003409	7w4m	e	5	21	em
A0A8D1EYI7	HTP_010845	7vyg	e	38	21	em
A0A8D1EYI7	HTP_010845	7vyi	e	38	21	em
A0A8D1EYI7	HTP_010845	7vys	e	38	21	em
A0A8D1EYI7	HTP_010845	7vz8	e	38	21	em
A0A8D1EYI7	HTP_010845	7w1v	e	38	21	em
A0A8D1EYI7	HTP_010845	7w1z	e	38	21	em
A0A8D1EYI7	HTP_010845	7w20	e	38	21	em
A0A8D1EYI7	HTP_010845	7w2k	e	38	21	em
A0A8D1EYI7	HTP_010845	7w2l	e	38	21	em
A0A8D1EYI7	HTP_010845	7w4f	e	38	21	em
A0A8D1EYI7	HTP_010845	7w4m	e	38	21	em
A0A8H4BUV6	HTP_003536	8agc	D	40	22	em
A0A8H4BUV6	HTP_003536	8age	D	40	22	em
A0A8H8ULL1	HTP_000987	8agc	G	26	22	em
A0A8H8ULL1	HTP_000987	8age	G	26	22	em
A0A8H8ULL1	HTP_001980	8agc	G	20	22	em
A0A8H8ULL1	HTP_001980	8age	G	20	22	em
A0A8H8ULL1	HTP_000876	8agc	G	13	22	em
A0A8H8ULL1	HTP_000876	8age	G	13	22	em
A0A8H8ULL1	HTP_000185	8agc	G	29	22	em
A0A8H8ULL1	HTP_000185	8age	G	29	22	em
A0A8H8ULL1	HTP_002032	8agc	G	22	22	em
A0A8H8ULL1	HTP_002032	8age	G	22	22	em
A0A8H8UM72	HTP_002451	8agc	B	35	22	em
A0A8H8UM72	HTP_200199	8agc	B	21	22	em
A0A8H8UM72	HTP_001530	8agc	B	40	22	em
A0A8H8UM72	HTP_003236	8agc	B	20	22	em
A0A8H8UM72	HTP_002843	8agc	B	23	22	em
A0A8H8UM72	HTP_004528	8agc	B	27	22	em
A0A8H8UM72	HTP_000995	8agc	B	37	22	em
A0A8H8UM72	HTP_000599	8agc	B	35	22	em
A0A8H8UM72	HTP_001132	8agc	B	33	22	em
A0A8N7XJ68	HTP_004857	7zdh	W	83	22	em
A0A8N7XJ68	HTP_004857	7zdp	W	83	22	em
A0A8N7XJ68	HTP_001912	7zdh	W	29	22	em
A0A8N7XJ68	HTP_001912	7zdp	W	29	22	em
A0A8N7XJ68	HTP_003734	7zdh	W	18	22	em
A0A8N7XJ68	HTP_003734	7zdp	W	18	22	em
A0A8N7XJ68	HTP_000925	7zdh	W	23	22	em
A0A8N7XJ68	HTP_000925	7zdp	W	23	22	em
A0A8N7XJ68	HTP_104888	7zdh	W	10	22	em
A0A8N7XJ68	HTP_104888	7zdp	W	10	22	em
A0A8N7XJ68	HTP_001738	7zdh	W	30	22	em
A0A8N7XJ68	HTP_001738	7zdp	W	30	22	em
A0A8N7XJ68	HTP_004266	7zdh	W	30	22	em
A0A8N7XJ68	HTP_004266	7zdp	W	30	22	em
A0A8N7XJ68	HTP_002295	7zdh	W	30	22	em
A0A8N7XJ68	HTP_002295	7zdp	W	30	22	em
A0A8N7XJ68	HTP_001464	7zdh	W	39	22	em
A0A8N7XJ68	HTP_001464	7zdp	W	39	22	em
A0A8N7XJ91	HTP_004873	7zdh	V	70	22	em
A0A8N7XJ91	HTP_004873	7zdm	V	70	22	em
A0A8N7XJ91	HTP_004873	7zeb	V	70	22	em
A0A923E755	HTP_002930	7zc6	B	40	22	em
A0A923E755	HTP_000462	7zc6	B	23	22	em
A0A923E755	HTP_003369	7zc6	B	38	22	em
A0A923E755	HTP_002238	7zc6	B	22	22	em
A0A923E755	HTP_000207	7zc6	B	24	22	em
A0A923E755	HTP_000938	7zc6	B	26	22	em
A0QNR2	HTP_004893	8fed	A	35	22	em
A0QNR2	HTP_004893	8fee	A	35	22	em
A0QNR2	HTP_004893	8fef	A	35	22	em
A0QNR3	HTP_011004	8fed	B	33	22	em
A0QNR3	HTP_011004	8fee	B	33	22	em
A0QNR3	HTP_011004	8fef	B	33	22	em
A0QNR3	HTP_200022	8fed	B	33	22	em
A0QNR3	HTP_200022	8fee	B	33	22	em
A0QNR3	HTP_200022	8fef	B	33	22	em
A0QNR3	HTP_003706	8fed	B	22	22	em
A0QNR7	HTP_000766	8fed	F	38	22	em
A0QNR7	HTP_000766	8fee	F	38	22	em
A0QNR7	HTP_000766	8fef	F	38	22	em
A0QNR7	HTP_000645	8fed	F	22	22	em
A0QNR7	HTP_000645	8fee	F	22	22	em
A0QNR7	HTP_000645	8fef	F	22	22	em
A0QNR7	HTP_003840	8fed	F	28	22	em
A0QNR7	HTP_003840	8fee	F	28	22	em
A0QNR7	HTP_003840	8fef	F	28	22	em
A0QNR7	HTP_004888	8fed	F	29	22	em
A0QNR7	HTP_004888	8fee	F	29	22	em
A0QNR7	HTP_004888	8fef	F	29	22	em
A0QNR7	HTP_000266	8fed	F	22	22	em
A0QNR7	HTP_000266	8fee	F	22	22	em
A0QNR7	HTP_000266	8fef	F	22	22	em
A3PFR5	HTP_001393	7tce	B	37	21	xray
A3PFR5	HTP_001393	7tce	F	37	21	xray
A3PFR5	HTP_001393	7tce	L	37	21	xray
A3PFR5	HTP_001393	7tce	P	37	21	xray
A3PFR5	HTP_002233	7tce	B	18	21	xray
A3PFR5	HTP_002233	7tce	F	18	21	xray
A3PFR5	HTP_002233	7tce	L	18	21	xray
A3PFR5	HTP_002233	7tce	P	18	21	xray
A3PFR5	HTP_000766	7tce	B	25	21	xray
A3PFR5	HTP_000766	7tce	F	25	21	xray
A3PFR5	HTP_000766	7tce	L	25	21	xray
A3PFR5	HTP_000766	7tce	P	25	21	xray
A3PFR5	HTP_000991	7tce	B	7	21	xray
A3PFR5	HTP_000991	7tce	F	7	21	xray
A3PFR5	HTP_000991	7tce	L	7	21	xray
A3PFR5	HTP_000991	7tce	P	7	21	xray
A3PFR5	HTP_004307	7tce	B	5	21	xray
A3PFR5	HTP_004307	7tce	F	5	21	xray
A3PFR5	HTP_004307	7tce	L	5	21	xray
A3PFR5	HTP_004307	7tce	P	5	21	xray
A3PFR5	HTP_004426	7tce	B	22	21	xray
A3PFR5	HTP_004426	7tce	F	22	21	xray
A3PFR5	HTP_004426	7tce	L	22	21	xray
A3PFR5	HTP_004426	7tce	P	22	21	xray
A3PFR5	HTP_000629	7tce	B	14	21	xray
A3PFR5	HTP_000629	7tce	F	14	21	xray
A3PFR5	HTP_000629	7tce	L	14	21	xray
A3PFR5	HTP_000629	7tce	P	14	21	xray
A8J1J3	HTP_152470	7vcf	M	34.5	21	em
A8J1J3	HTP_000976	7vcf	M	47	21	em
A8J1J3	HTP_003319	7vcf	M	44	21	em
B2KYM6	HTP_001918	7xj0	B	40.75	22	em
B2KYM6	HTP_001918	7xj0	C	40.75	22	em
B2KYM6	HTP_001918	7xj0	A	40.75	22	em
B2KYM6	HTP_001918	7xj0	D	40.75	22	em
B2KYM6	HTP_001918	7xj1	B	40.75	22	em
B2KYM6	HTP_001918	7xj1	C	40.75	22	em
B2KYM6	HTP_001918	7xj1	A	40.75	22	em
B2KYM6	HTP_001918	7xj1	D	40.75	22	em
B2KYM6	HTP_001918	7xj2	B	40.75	22	em
B2KYM6	HTP_001918	7xj2	C	40.75	22	em
B2KYM6	HTP_001918	7xj2	A	40.75	22	em
B2KYM6	HTP_001918	7xj2	D	40.75	22	em
B2KYM6	HTP_001918	7xj3	B	40.75	22	em
B2KYM6	HTP_001918	7xj3	C	40.75	22	em
B2KYM6	HTP_001918	7xj3	A	40.75	22	em
B2KYM6	HTP_001918	7xj3	D	40.75	22	em
B2KYM6	HTP_001241	7xj0	B	26.75	22	em
B2KYM6	HTP_001241	7xj0	C	26.75	22	em
B2KYM6	HTP_001241	7xj0	A	26.75	22	em
B2KYM6	HTP_001241	7xj0	D	26.75	22	em
B2KYM6	HTP_001241	7xj1	B	26.75	22	em
B2KYM6	HTP_001241	7xj1	C	26.75	22	em
B2KYM6	HTP_001241	7xj1	A	26.75	22	em
B2KYM6	HTP_001241	7xj1	D	26.75	22	em
B2KYM6	HTP_001241	7xj2	B	26.75	22	em
B2KYM6	HTP_001241	7xj2	C	26.75	22	em
B2KYM6	HTP_001241	7xj2	A	26.75	22	em
B2KYM6	HTP_001241	7xj2	D	26.75	22	em
B2KYM6	HTP_001241	7xj3	B	26.75	22	em
B2KYM6	HTP_001241	7xj3	C	26.75	22	em
B2KYM6	HTP_001241	7xj3	A	26.75	22	em
B2KYM6	HTP_001241	7xj3	D	26.75	22	em
B2KYM6	HTP_000806	7xj0	B	23.75	22	em
B2KYM6	HTP_000806	7xj0	C	23.75	22	em
B2KYM6	HTP_000806	7xj0	A	23.75	22	em
B2KYM6	HTP_000806	7xj0	D	23.75	22	em
B2KYM6	HTP_000806	7xj1	B	23.75	22	em
B2KYM6	HTP_000806	7xj1	C	23.75	22	em
B2KYM6	HTP_000806	7xj1	A	23.75	22	em
B2KYM6	HTP_000806	7xj1	D	23.75	22	em
B2KYM6	HTP_000806	7xj2	B	23.75	22	em
B2KYM6	HTP_000806	7xj2	C	23.75	22	em
B2KYM6	HTP_000806	7xj2	A	23.75	22	em
B2KYM6	HTP_000806	7xj2	D	23.75	22	em
B2KYM6	HTP_000806	7xj3	B	23.75	22	em
B2KYM6	HTP_000806	7xj3	C	23.75	22	em
B2KYM6	HTP_000806	7xj3	A	23.75	22	em
B2KYM6	HTP_000806	7xj3	D	23.75	22	em
B2KYM6	HTP_010205	7xj0	B	21.5	22	em
B2KYM6	HTP_010205	7xj0	C	21.5	22	em
B2KYM6	HTP_010205	7xj0	A	21.5	22	em
B2KYM6	HTP_010205	7xj0	D	21.5	22	em
B2KYM6	HTP_010205	7xj1	B	21.5	22	em
B2KYM6	HTP_010205	7xj1	C	21.5	22	em
B2KYM6	HTP_010205	7xj1	A	21.5	22	em
B2KYM6	HTP_010205	7xj1	D	21.5	22	em
B2KYM6	HTP_010205	7xj2	B	21.5	22	em
B2KYM6	HTP_010205	7xj2	C	21.5	22	em
B2KYM6	HTP_010205	7xj2	A	21.5	22	em
B2KYM6	HTP_010205	7xj2	D	21.5	22	em
B2KYM6	HTP_010205	7xj3	B	21.5	22	em
B2KYM6	HTP_010205	7xj3	C	21.5	22	em
B2KYM6	HTP_010205	7xj3	A	21.5	22	em
B2KYM6	HTP_010205	7xj3	D	21.5	22	em
B2KYM6	HTP_000195	7xj0	B	21.25	22	em
B2KYM6	HTP_000195	7xj0	C	21.25	22	em
B2KYM6	HTP_000195	7xj0	A	21.25	22	em
B2KYM6	HTP_000195	7xj0	D	21.25	22	em
B2KYM6	HTP_000195	7xj1	B	21.25	22	em
B2KYM6	HTP_000195	7xj1	C	21.25	22	em
B2KYM6	HTP_000195	7xj1	A	21.25	22	em
B2KYM6	HTP_000195	7xj1	D	21.25	22	em
B2KYM6	HTP_000195	7xj2	B	21.25	22	em
B2KYM6	HTP_000195	7xj2	C	21.25	22	em
B2KYM6	HTP_000195	7xj2	A	21.25	22	em
B2KYM6	HTP_000195	7xj2	D	21.25	22	em
B2KYM6	HTP_000195	7xj3	B	21.25	22	em
B2KYM6	HTP_000195	7xj3	C	21.25	22	em
B2KYM6	HTP_000195	7xj3	A	21.25	22	em
B2KYM6	HTP_000195	7xj3	D	21.25	22	em
B4WII3	HTP_002537	8eqm	L	13	22	em
B4WII3	HTP_002537	8eqm	l	13	22	em
B4WII3	HTP_003896	8eqm	L	17	22	em
B4WII3	HTP_003896	8eqm	l	17	22	em
B4WII3	HTP_152494	8eqm	L	32	22	em
B4WII3	HTP_152494	8eqm	l	32	22	em
B4WII3	HTP_001913	8eqm	L	31	22	em
B4WII3	HTP_001913	8eqm	l	31	22	em
B4WII3	HTP_010821	8eqm	L	17	22	em
B4WII3	HTP_010821	8eqm	l	17	22	em
B4WII3	HTP_002781	8eqm	L	31	22	em
B4WII3	HTP_002781	8eqm	l	31	22	em
B4WII3	HTP_000112	8eqm	L	35	22	em
B4WII3	HTP_000112	8eqm	l	35	22	em
B4WIZ7	HTP_001427	8eqm	X	20	22	em
B4WIZ7	HTP_001427	8eqm	x	20	22	em
B4WIZ7	HTP_000217	8eqm	X	10	22	em
B4WIZ7	HTP_000217	8eqm	x	10	22	em
B4WIZ7	HTP_001621	8eqm	X	31	22	em
B4WIZ7	HTP_001621	8eqm	x	31	22	em
B4WIZ7	HTP_003047	8eqm	X	6	22	em
B4WIZ7	HTP_003047	8eqm	x	6	22	em
B4WIZ7	HTP_003468	8eqm	X	19	22	em
B4WIZ7	HTP_003468	8eqm	x	19	22	em
B4WIZ7	HTP_152450	8eqm	X	17	22	em
B4WIZ7	HTP_152450	8eqm	x	17	22	em
B4WIZ7	HTP_003158	8eqm	X	14	22	em
B4WIZ7	HTP_003158	8eqm	x	14	22	em
B4WIZ7	HTP_004474	8eqm	X	24	22	em
B4WIZ7	HTP_004474	8eqm	x	24	22	em
B4WIZ7	HTP_001562	8eqm	X	32	22	em
B4WIZ7	HTP_001562	8eqm	x	32	22	em
B4WIZ7	HTP_003824	8eqm	X	32	22	em
B4WIZ7	HTP_003824	8eqm	x	32	22	em
B4WIZ7	HTP_003181	8eqm	X	27	22	em
B4WIZ7	HTP_003181	8eqm	x	27	22	em
B4WIZ7	HTP_004454	8eqm	X	19	22	em
B4WIZ7	HTP_004454	8eqm	x	19	22	em
B4WIZ7	HTP_001150	8eqm	X	22	22	em
B4WIZ7	HTP_001150	8eqm	x	22	22	em
B4WIZ7	HTP_002622	8eqm	X	19	22	em
B4WIZ7	HTP_002622	8eqm	x	19	22	em
B4WIZ7	HTP_000717	8eqm	X	19	22	em
B4WIZ7	HTP_000717	8eqm	x	19	22	em
B4WIZ7	HTP_000139	8eqm	X	19	22	em
B4WIZ7	HTP_000139	8eqm	x	19	22	em
B4WIZ7	HTP_003695	8eqm	X	18	22	em
B4WIZ7	HTP_003695	8eqm	x	18	22	em
B4WIZ7	HTP_004856	8eqm	X	27	22	em
B4WIZ7	HTP_004856	8eqm	x	27	22	em
B4WIZ7	HTP_000508	8eqm	X	20	22	em
B4WIZ7	HTP_000508	8eqm	x	20	22	em
B4WIZ7	HTP_001875	8eqm	X	13	22	em
B4WIZ7	HTP_001875	8eqm	x	13	22	em
B4WIZ7	HTP_002024	8eqm	X	21	22	em
B4WIZ7	HTP_002024	8eqm	x	21	22	em
B4WIZ7	HTP_000938	8eqm	X	25	22	em
B4WIZ7	HTP_000938	8eqm	x	25	22	em
B4WIZ7	HTP_004089	8eqm	X	25	22	em
B4WIZ7	HTP_004089	8eqm	x	25	22	em
B4WIZ7	HTP_004331	8eqm	X	28	22	em
B4WIZ7	HTP_004331	8eqm	x	28	22	em
D0FY18	HTP_152506	7pi0	F	31	21	em
D0FY18	HTP_152506	7pi0	f	31	21	em
D0FY18	HTP_000507	7pi0	F	37	21	em
D0FY18	HTP_000507	7pi0	f	37	21	em
D0FY18	HTP_001156	7pi0	F	23	21	em
D0FY18	HTP_001156	7pi0	f	23	21	em
D0FY18	HTP_010436	7pi0	F	40	21	em
D0FY18	HTP_010436	7pi0	f	40	21	em
D0FY18	HTP_004381	7pi0	F	33	21	em
D0FY18	HTP_004381	7pi0	f	33	21	em
D0FY18	HTP_000358	7pi0	F	16	21	em
D0FY18	HTP_000358	7pi0	f	16	21	em
E9PWX1	HTP_002254	7w6t	I	93	21	em
E9PWX1	HTP_002254	7w6t	J	93	21	em
E9PWX1	HTP_002326	7w6t	I	34.3333	21	em
E9PWX1	HTP_002326	7w6t	J	34.3333	21	em
E9PWX1	HTP_001066	7w6t	I	32	21	em
E9PWX1	HTP_001066	7w6t	J	32	21	em
E9PWX1	HTP_004389	7w6t	I	32	21	em
E9PWX1	HTP_004389	7w6t	J	32	21	em
E9PWX1	HTP_002023	7w6t	I	24	21	em
E9PWX1	HTP_002023	7w6t	J	24	21	em
E9PWX1	HTP_002401	7w6t	I	33	21	em
E9PWX1	HTP_002401	7w6t	J	33	21	em
E9PWX1	HTP_004556	7w6t	I	17	21	em
E9PWX1	HTP_004556	7w6t	J	17	21	em
E9PWX1	HTP_002078	7w6t	I	26	21	em
E9PWX1	HTP_002078	7w6t	J	26	21	em
E9PWX1	HTP_000067	7w6t	I	23	21	em
E9PWX1	HTP_000067	7w6t	J	23	21	em
F2QQK6	HTP_000743	7qkr	A	34.6667	21	em
F2QQK6	HTP_000743	7qks	A	34.6667	21	em
F2QQK6	HTP_010393	7qkr	A	35	21	em
F2QQK6	HTP_010393	7qks	A	35	21	em
F2QQK6	HTP_001206	7qkr	A	36.3333	21	em
F2QQK6	HTP_001206	7qks	A	36.3333	21	em
F2QQK6	HTP_003187	7qkr	A	36.6667	21	em
F2QQK6	HTP_003187	7qks	A	36.6667	21	em
F4TL55	HTP_000113	8dbs	I	23	22	em
F4TL55	HTP_000113	8dbs	J	23	22	em
F4TL55	HTP_000113	8dbs	L	23	22	em
F4TL55	HTP_000113	8dbs	M	23	22	em
F4TL55	HTP_000113	8dbs	N	23	22	em
F4TL55	HTP_000113	8dbs	O	23	22	em
F4TL55	HTP_000113	8dbs	P	23	22	em
F4TL55	HTP_000113	8dbs	Q	23	22	em
F4TL55	HTP_000113	8dbs	R	23	22	em
F4TL55	HTP_000113	8dbs	S	23	22	em
F4TL55	HTP_002753	8dbs	I	23	22	em
F4TL55	HTP_002753	8dbs	J	23	22	em
F4TL55	HTP_002753	8dbs	L	23	22	em
F4TL55	HTP_002753	8dbs	M	23	22	em
F4TL55	HTP_002753	8dbs	N	23	22	em
F4TL55	HTP_002753	8dbs	O	23	22	em
F4TL55	HTP_002753	8dbs	P	23	22	em
F4TL55	HTP_002753	8dbs	Q	23	22	em
F4TL55	HTP_002753	8dbs	R	23	22	em
F4TL55	HTP_002753	8dbs	S	23	22	em
G0RZZ2	HTP_003998	7zm7	g	26	22	em
G0RZZ2	HTP_003998	7zm8	g	26	22	em
G0RZZ2	HTP_003998	7zmb	g	26	22	em
G0RZZ2	HTP_003998	7zmg	g	26	22	em
G0RZZ2	HTP_003998	7zmh	g	26	22	em
G0RZZ2	HTP_001782	7zm7	g	31	22	em
G0RZZ2	HTP_001782	7zm8	g	31	22	em
G0RZZ2	HTP_001782	7zmb	g	31	22	em
G0RZZ2	HTP_001782	7zmg	g	31	22	em
G0RZZ2	HTP_001782	7zmh	g	31	22	em
G0RZZ2	HTP_003457	7zm7	g	39	22	em
G0RZZ2	HTP_003457	7zm8	g	39	22	em
G0RZZ2	HTP_003457	7zmb	g	39	22	em
G0RZZ2	HTP_003457	7zmg	g	39	22	em
G0RZZ2	HTP_003457	7zmh	g	39	22	em
G0RZZ2	HTP_002126	7zm7	g	30	22	em
G0RZZ2	HTP_002126	7zm8	g	30	22	em
G0RZZ2	HTP_200208	7zm7	g	43	22	em
G0RZZ2	HTP_200208	7zm8	g	43	22	em
G0RZZ2	HTP_200208	7zmb	g	43	22	em
G0RZZ2	HTP_200208	7zmg	g	43	22	em
G0RZZ2	HTP_200208	7zmh	g	43	22	em
G0RZZ2	HTP_004084	7zm7	g	22	22	em
G0RZZ2	HTP_004084	7zm8	g	22	22	em
G0RZZ2	HTP_004084	7zmb	g	22	22	em
G0RZZ2	HTP_004084	7zmg	g	22	22	em
G0RZZ2	HTP_004084	7zmh	g	22	22	em
G0RZZ2	HTP_001479	7zm7	g	25	22	em
G0RZZ2	HTP_001479	7zm8	g	25	22	em
G0RZZ2	HTP_001479	7zmb	g	25	22	em
G0RZZ2	HTP_001479	7zmg	g	25	22	em
G0RZZ2	HTP_001479	7zmh	g	25	22	em
G0RZZ2	HTP_002292	7zm7	g	26	22	em
G0RZZ2	HTP_002292	7zm8	g	26	22	em
G0RZZ2	HTP_002292	7zmb	g	26	22	em
G0RZZ2	HTP_002292	7zmg	g	26	22	em
G0RZZ2	HTP_002292	7zmh	g	26	22	em
G0S086	HTP_004585	7zm7	n	40	22	em
G0S086	HTP_004585	7zm8	n	40	22	em
G0S086	HTP_004620	7zm7	n	30	22	em
G0S086	HTP_004620	7zm8	n	30	22	em
G0S086	HTP_001525	7zm7	n	15	22	em
G0S086	HTP_001525	7zm8	n	15	22	em
G0S086	HTP_000579	7zm8	n	21	22	em
G0S086	HTP_000368	7zm7	n	33	22	em
G0S086	HTP_000368	7zm8	n	33	22	em
G0S086	HTP_001466	7zm7	n	20	22	em
G0S086	HTP_001466	7zm8	n	20	22	em
G0S086	HTP_001547	7zm7	n	36	22	em
G0S086	HTP_001547	7zm8	n	36	22	em
G0S086	HTP_003593	7zm7	n	33	22	em
G0S086	HTP_003593	7zm8	n	33	22	em
G0S2B3	HTP_004873	7zmg	J	23	22	em
G0S569	HTP_010285	7zm7	i	22	22	em
G0S569	HTP_010285	7zm8	i	22	22	em
G0S569	HTP_002597	7zm7	i	31	22	em
G0S569	HTP_002597	7zm8	i	31	22	em
G0S569	HTP_000366	7zm7	i	28	22	em
G0S569	HTP_000366	7zm8	i	28	22	em
G0S569	HTP_002440	7zm7	i	16	22	em
G0S569	HTP_002440	7zm8	i	16	22	em
G0S569	HTP_004743	7zm7	i	13	22	em
G0S569	HTP_004743	7zm8	i	13	22	em
G0S5C8	HTP_001424	7zm7	j	25	22	em
G0S5C8	HTP_001424	7zm8	j	25	22	em
G0S5C8	HTP_001424	7zme	j	25	22	em
G0S5C8	HTP_001424	7zmg	j	25	22	em
G0S5C8	HTP_001424	7zmh	j	25	22	em
G0S5C8	HTP_003457	7zm7	j	7	22	em
G0S5C8	HTP_003457	7zm8	j	7	22	em
G0S5C8	HTP_003457	7zme	j	7	22	em
G0S5C8	HTP_003457	7zmg	j	7	22	em
G0S5C8	HTP_003457	7zmh	j	7	22	em
G0S5C8	HTP_003700	7zm7	j	14	22	em
G0S5C8	HTP_003700	7zm8	j	14	22	em
G0S5C8	HTP_003700	7zme	j	14	22	em
G0S5C8	HTP_003700	7zmg	j	14	22	em
G0S5C8	HTP_003700	7zmh	j	14	22	em
G0S5C8	HTP_003896	7zm7	j	9	22	em
G0S5C8	HTP_003896	7zm8	j	9	22	em
G0S5C8	HTP_003896	7zme	j	9	22	em
G0S5C8	HTP_003896	7zmg	j	9	22	em
G0S5C8	HTP_003896	7zmh	j	9	22	em
G0S5C8	HTP_001874	7zm7	j	5	22	em
G0S5C8	HTP_001874	7zm8	j	5	22	em
G0S5C8	HTP_001874	7zme	j	5	22	em
G0S5C8	HTP_001874	7zmg	j	5	22	em
G0S5C8	HTP_001874	7zmh	j	5	22	em
G0S681	HTP_002911	7zm7	c	18	22	em
G0S681	HTP_002911	7zm8	c	18	22	em
G0S681	HTP_000368	7zm7	c	29	22	em
G0S681	HTP_000368	7zm8	c	29	22	em
G0S681	HTP_002228	7zm7	c	37	22	em
G0S681	HTP_002228	7zm8	c	37	22	em
G0S681	HTP_001739	7zm7	c	27	22	em
G0S681	HTP_001739	7zm8	c	27	22	em
G0S681	HTP_004096	7zm7	c	44	22	em
G0S681	HTP_004096	7zm8	c	44	22	em
G0S681	HTP_000500	7zm7	c	36	22	em
G0S681	HTP_000500	7zm8	c	36	22	em
G0S681	HTP_003944	7zm7	c	15	22	em
G0S681	HTP_003944	7zm8	c	15	22	em
G0S681	HTP_010166	7zm7	c	14	22	em
G0S681	HTP_010166	7zm8	c	14	22	em
G0S681	HTP_004673	7zm7	c	17	22	em
G0S681	HTP_004673	7zm8	c	17	22	em
G0S681	HTP_002890	7zm7	c	32	22	em
G0S681	HTP_002890	7zm8	c	32	22	em
G0S812	HTP_000808	7zm8	b	18	22	em
G0S812	HTP_000808	7zmb	b	18	22	em
G0S812	HTP_000808	7zme	b	18	22	em
G0S812	HTP_000808	7zmg	b	18	22	em
G0S812	HTP_000808	7zmh	b	18	22	em
G0SB83	HTP_001091	7zme	W	39	22	em
G0SB83	HTP_010915	7zme	W	19	22	em
G0SB83	HTP_000150	7zme	W	23	22	em
G0SB83	HTP_200199	7zme	W	16	22	em
G1DJA2	HTP_003660	7zm7	L	27	22	em
G1DJA2	HTP_003660	7zm8	L	27	22	em
G1DJA2	HTP_003660	7zme	L	27	22	em
G2LEN5	HTP_003706	7vzg	F	15	21	em
G2LEN5	HTP_003706	7vzg	f	15	21	em
G2LEN5	HTP_003706	7vzr	F	15	21	em
G2LEN5	HTP_003706	7vzr	f	15	21	em
G2LEN5	HTP_000750	7vzg	F	19	21	em
G2LEN5	HTP_000750	7vzg	f	19	21	em
G2LEN5	HTP_000750	7vzr	F	19	21	em
G2LEN5	HTP_000750	7vzr	f	19	21	em
G2LEN5	HTP_002032	7vzg	F	19	21	em
G2LEN5	HTP_002032	7vzg	f	19	21	em
G2LEN5	HTP_002032	7vzr	F	19	21	em
G2LEN5	HTP_002032	7vzr	f	19	21	em
G2LEN5	HTP_003199	7vzg	F	26	21	em
G2LEN5	HTP_003199	7vzg	f	26	21	em
G2LEN5	HTP_003199	7vzr	F	26	21	em
G2LEN5	HTP_003199	7vzr	f	26	21	em
G2LEN5	HTP_001717	7vzg	F	23	21	em
G2LEN5	HTP_001717	7vzg	f	23	21	em
G2LEN5	HTP_001717	7vzr	F	23	21	em
G2LEN5	HTP_001717	7vzr	f	23	21	em
G2LEN5	HTP_002926	7vzg	F	30	21	em
G2LEN5	HTP_002926	7vzg	f	30	21	em
G2LEN5	HTP_002926	7vzr	F	30	21	em
G2LEN5	HTP_002926	7vzr	f	30	21	em
G2LEN5	HTP_001132	7vzg	F	4	21	em
G2LEN5	HTP_001132	7vzg	f	4	21	em
G2LEN5	HTP_001132	7vzr	F	4	21	em
G2LEN5	HTP_001132	7vzr	f	4	21	em
G2LEN5	HTP_152494	7vzg	F	19	21	em
G2LEN5	HTP_152494	7vzg	f	19	21	em
G2LEN5	HTP_152494	7vzr	F	19	21	em
G2LEN5	HTP_152494	7vzr	f	19	21	em
G2LEN5	HTP_002350	7vzg	F	30	21	em
G2LEN5	HTP_002350	7vzg	f	30	21	em
G2LEN5	HTP_002350	7vzr	F	30	21	em
G2LEN5	HTP_002350	7vzr	f	30	21	em
G2LEN5	HTP_000645	7vzg	F	23	21	em
G2LEN5	HTP_000645	7vzg	f	23	21	em
G2LEN5	HTP_000645	7vzr	F	23	21	em
G2LEN5	HTP_000645	7vzr	f	23	21	em
G2LEN5	HTP_152470	7vzg	F	32	21	em
G2LEN5	HTP_152470	7vzg	f	32	21	em
G2LEN5	HTP_152470	7vzr	F	32	21	em
G2LEN5	HTP_152470	7vzr	f	32	21	em
G2LEN5	HTP_003110	7vzg	F	9	21	em
G2LEN5	HTP_003110	7vzg	f	9	21	em
G2LEN5	HTP_003110	7vzr	F	9	21	em
G2LEN5	HTP_003110	7vzr	f	9	21	em
G2LEN5	HTP_002428	7vzg	F	5	21	em
G2LEN5	HTP_002428	7vzr	F	5	21	em
G2LEN5	HTP_002428	7vzr	f	5	21	em
G2LEN5	HTP_010959	7vzr	F	6	21	em
G2LEN5	HTP_002023	7vzg	F	27	21	em
G2LEN5	HTP_002023	7vzr	F	27	21	em
G2LEN5	HTP_002023	7vzr	f	27	21	em
G2LEN5	HTP_004644	7vzg	F	33	21	em
G2LEN5	HTP_004644	7vzg	f	33	21	em
G2LEN5	HTP_004644	7vzr	F	33	21	em
G2LEN5	HTP_004644	7vzr	f	33	21	em
G2LEN5	HTP_010643	7vzg	F	29	21	em
G2LEN5	HTP_010643	7vzg	f	29	21	em
G2LEN5	HTP_010643	7vzr	F	29	21	em
G2LEN5	HTP_010643	7vzr	f	29	21	em
G2LEN5	HTP_003993	7vzg	F	26	21	em
G2LEN5	HTP_003993	7vzg	f	26	21	em
G2LEN5	HTP_003993	7vzr	F	26	21	em
G2LEN5	HTP_003993	7vzr	f	26	21	em
G2LEN5	HTP_001980	7vzr	F	24	21	em
G2LEN5	HTP_000266	7vzg	F	14	21	em
G2LEN5	HTP_000266	7vzg	f	14	21	em
G2LEN5	HTP_000266	7vzr	F	14	21	em
G2LEN5	HTP_000266	7vzr	f	14	21	em
G2LEN5	HTP_010110	7vzg	F	32	21	em
G2LEN5	HTP_010110	7vzg	f	32	21	em
G2LEN5	HTP_010110	7vzr	F	32	21	em
G2LEN5	HTP_010110	7vzr	f	32	21	em
G2LEN5	HTP_002192	7vzg	F	29	21	em
G2LEN5	HTP_002192	7vzg	f	29	21	em
G2LEN5	HTP_002192	7vzr	F	29	21	em
G2LEN5	HTP_002192	7vzr	f	29	21	em
G2LEN5	HTP_000976	7vzg	F	47	21	em
G2LEN5	HTP_000976	7vzg	f	47	21	em
G2LEN5	HTP_000976	7vzr	F	47	21	em
G2LEN5	HTP_000976	7vzr	f	47	21	em
G2LEN5	HTP_000987	7vzg	F	29	21	em
G2LEN5	HTP_000987	7vzg	f	29	21	em
G2LEN5	HTP_000987	7vzr	F	29	21	em
G2LEN5	HTP_000987	7vzr	f	29	21	em
G2LEN5	HTP_000677	7vzg	F	18	21	em
G2LEN5	HTP_000677	7vzg	f	18	21	em
G2LEN5	HTP_000677	7vzr	F	18	21	em
G2LEN5	HTP_000677	7vzr	f	18	21	em
G2LEN5	HTP_001359	7vzg	F	29	21	em
G2LEN5	HTP_001359	7vzg	f	29	21	em
G2LEN5	HTP_001359	7vzr	F	29	21	em
G2LEN5	HTP_001359	7vzr	f	29	21	em
G2LEN5	HTP_000958	7vzg	F	17	21	em
G2LEN5	HTP_000958	7vzg	f	17	21	em
G2LEN5	HTP_000958	7vzr	F	17	21	em
G2LEN5	HTP_000958	7vzr	f	17	21	em
G2LEN5	HTP_000876	7vzr	F	13	21	em
G2LEN5	HTP_001128	7vzg	F	5	21	em
G2LEN5	HTP_001128	7vzg	f	5	21	em
G2LEN5	HTP_001128	7vzr	F	5	21	em
G2LEN5	HTP_001128	7vzr	f	5	21	em
G2LEN5	HTP_003995	7vzg	F	24	21	em
G2LEN5	HTP_003995	7vzg	f	24	21	em
G2LEN5	HTP_003995	7vzr	F	24	21	em
G2LEN5	HTP_003995	7vzr	f	24	21	em
G2LEN5	HTP_003770	7vzg	F	26	21	em
G2LEN5	HTP_003770	7vzg	f	26	21	em
G2LEN5	HTP_003770	7vzr	F	26	21	em
G2LEN5	HTP_003770	7vzr	f	26	21	em
G2LEN5	HTP_011015	7vzg	F	29	21	em
G2LEN5	HTP_011015	7vzg	f	29	21	em
G2LEN5	HTP_011015	7vzr	F	29	21	em
G2LEN5	HTP_011015	7vzr	f	29	21	em
G2LEN5	HTP_000481	7vzg	F	47	21	em
G2LEN5	HTP_000481	7vzg	f	47	21	em
G2LEN5	HTP_000481	7vzr	F	47	21	em
G2LEN5	HTP_000481	7vzr	f	47	21	em
G2LEN5	HTP_200178	7vzg	F	29	21	em
G2LEN5	HTP_200178	7vzg	f	29	21	em
G2LEN5	HTP_200178	7vzr	F	29	21	em
G2LEN5	HTP_200178	7vzr	f	29	21	em
G2LEN5	HTP_003071	7vzg	F	24	21	em
G2LEN5	HTP_003071	7vzg	f	24	21	em
G2LEN5	HTP_003071	7vzr	F	24	21	em
G2LEN5	HTP_003071	7vzr	f	24	21	em
G2LEN5	HTP_004102	7vzg	F	25	21	em
G2LEN5	HTP_004102	7vzg	f	25	21	em
G2LEN5	HTP_004102	7vzr	F	25	21	em
G2LEN5	HTP_004102	7vzr	f	25	21	em
G2LEN5	HTP_000462	7vzr	F	23	21	em
G2LJ20	HTP_010842	7vzr	G	54	21	em
G2LJ20	HTP_001941	7vzr	G	43	21	em
G2LJ20	HTP_011004	7vzr	G	40	21	em
G2LJ20	HTP_003331	7vzr	G	29	21	em
G2LJ20	HTP_002086	7vzr	G	14	21	em
G2LJ20	HTP_011012	7vzr	G	24	21	em
G2LJ20	HTP_000318	7vzr	G	41	21	em
G2LJ20	HTP_000677	7vzr	G	38	21	em
G2LK98	HTP_002843	7vzr	E	40	21	em
G2LK98	HTP_004253	7vzr	E	35	21	em
G2LK98	HTP_004856	7vzr	E	21	21	em
G2LK98	HTP_003784	7vzr	E	24	21	em
G2LK98	HTP_001359	7vzr	E	43	21	em
G2LK98	HTP_003368	7vzr	E	43	21	em
G2LK98	HTP_002563	7vzr	E	35	21	em
G2LK98	HTP_000185	7vzr	E	50	21	em
G2LK98	HTP_003357	7vzr	E	31	21	em
I7G2J2	HTP_010926	8fed	C	22	22	em
J7Q633	HTP_200051	7n8p	A	21.3333	21	em
J7Q633	HTP_200051	7n8p	B	21.3333	21	em
J7Q633	HTP_200051	7rnx	A	21.3333	21	em
J7Q633	HTP_200051	7rnx	B	21.3333	21	em
J7Q633	HTP_200051	7ro0	A	21.3333	21	em
J7Q633	HTP_200051	7ro0	B	21.3333	21	em
J7Q633	HTP_200051	7rp5	A	21.3333	21	em
J7Q633	HTP_200051	7rp5	B	21.3333	21	em
J7Q633	HTP_200051	7rp6	A	21.3333	21	em
J7Q633	HTP_200051	7rp6	B	21.3333	21	em
J7Q633	HTP_200051	7rq7	A	21.3333	21	em
J7Q633	HTP_200051	7rq7	B	21.3333	21	em
J7Q633	HTP_200051	7rsb	A	21.3333	21	em
J7Q633	HTP_200051	7rsb	B	21.3333	21	em
J7Q633	HTP_002432	7n8p	A	22	21	em
J7Q633	HTP_002432	7n8p	B	22	21	em
J7Q633	HTP_002432	7rnx	A	22	21	em
J7Q633	HTP_002432	7rnx	B	22	21	em
J7Q633	HTP_002432	7ro0	A	22	21	em
J7Q633	HTP_002432	7ro0	B	22	21	em
J7Q633	HTP_002432	7rp5	A	22	21	em
J7Q633	HTP_002432	7rp5	B	22	21	em
J7Q633	HTP_002432	7rp6	A	22	21	em
J7Q633	HTP_002432	7rp6	B	22	21	em
J7Q633	HTP_002432	7rq7	A	22	21	em
J7Q633	HTP_002432	7rq7	B	22	21	em
J7Q633	HTP_002432	7rsb	A	22	21	em
J7Q633	HTP_002432	7rsb	B	22	21	em
J7Q633	HTP_002434	7n8p	A	22	21	em
J7Q633	HTP_002434	7n8p	B	22	21	em
J7Q633	HTP_002434	7rnx	A	22	21	em
J7Q633	HTP_002434	7rnx	B	22	21	em
J7Q633	HTP_002434	7ro0	A	22	21	em
J7Q633	HTP_002434	7ro0	B	22	21	em
J7Q633	HTP_002434	7rp5	A	22	21	em
J7Q633	HTP_002434	7rp5	B	22	21	em
J7Q633	HTP_002434	7rp6	A	22	21	em
J7Q633	HTP_002434	7rp6	B	22	21	em
J7Q633	HTP_002434	7rq7	A	22	21	em
J7Q633	HTP_002434	7rq7	B	22	21	em
J7Q633	HTP_002434	7rsb	A	22	21	em
J7Q633	HTP_002434	7rsb	B	22	21	em
J7Q633	HTP_000114	7n8p	A	22.6667	21	em
J7Q633	HTP_000114	7n8p	B	22.6667	21	em
J7Q633	HTP_000114	7rnx	A	22.6667	21	em
J7Q633	HTP_000114	7rnx	B	22.6667	21	em
J7Q633	HTP_000114	7ro0	A	22.6667	21	em
J7Q633	HTP_000114	7ro0	B	22.6667	21	em
J7Q633	HTP_000114	7rp5	A	22.6667	21	em
J7Q633	HTP_000114	7rp5	B	22.6667	21	em
J7Q633	HTP_000114	7rp6	A	22.6667	21	em
J7Q633	HTP_000114	7rp6	B	22.6667	21	em
J7Q633	HTP_000114	7rq7	A	22.6667	21	em
J7Q633	HTP_000114	7rq7	B	22.6667	21	em
J7Q633	HTP_000114	7rsb	A	22.6667	21	em
J7Q633	HTP_000114	7rsb	B	22.6667	21	em
O74471	HTP_104888	8c8q	K	32	23	em
O74471	HTP_010285	8c8q	K	31	23	em
O74471	HTP_200199	8c8q	K	17	23	em
O74471	HTP_010616	8c8q	K	18	23	em
O74471	HTP_003356	8c8q	K	16	23	em
O74471	HTP_010166	8c8q	K	14	23	em
O74471	HTP_001913	8c8q	K	20	23	em
O74471	HTP_001782	8c8q	K	18	23	em
O74471	HTP_002261	8c8q	K	17	23	em
O74988	HTP_010731	8c8q	E	26	23	em
O74988	HTP_010756	8c8q	E	25	23	em
O74988	HTP_002174	8c8q	E	0	23	em
O74988	HTP_002865	8c8q	E	22	23	em
O74988	HTP_000150	8c8q	E	7	23	em
O74988	HTP_002369	8c8q	E	19	23	em
O74988	HTP_003331	8c8q	E	10	23	em
O74988	HTP_003948	8c8q	E	6	23	em
O75751	HTP_001178	7zh0	A	46.3333	22	em
O75751	HTP_001178	7zh6	A	46.3333	22	em
O75751	HTP_001178	7zha	A	46.3333	22	em
O75751	HTP_000252	7zh0	A	22	22	em
O75751	HTP_000252	7zh6	A	22	22	em
O75751	HTP_000252	7zha	A	22	22	em
O75751	HTP_002483	7zh0	A	21.6667	22	em
O75751	HTP_002483	7zh6	A	21.6667	22	em
O75751	HTP_002483	7zha	A	21.6667	22	em
O75751	HTP_001720	7zh0	A	21.3333	22	em
O75751	HTP_001720	7zh6	A	21.3333	22	em
O75751	HTP_001720	7zha	A	21.3333	22	em
O75751	HTP_001589	7zh0	A	21.6667	22	em
O75751	HTP_001589	7zh6	A	21.6667	22	em
O75751	HTP_001589	7zha	A	21.6667	22	em
O75751	HTP_000412	7zh0	A	28.6667	22	em
O75751	HTP_000412	7zh6	A	28.6667	22	em
O75751	HTP_000412	7zha	A	28.6667	22	em
O75751	HTP_004024	7zh0	A	15.6667	22	em
O75751	HTP_004024	7zh6	A	15.6667	22	em
O75751	HTP_004024	7zha	A	15.6667	22	em
O75751	HTP_001082	7zh0	A	20	22	em
O75751	HTP_001082	7zh6	A	20	22	em
O75751	HTP_001082	7zha	A	20	22	em
O75751	HTP_000411	7zh0	A	29.6667	22	em
O75751	HTP_000411	7zh6	A	29.6667	22	em
O75751	HTP_000411	7zha	A	29.6667	22	em
O75751	HTP_200038	7zh0	A	19.6667	22	em
O75751	HTP_200038	7zh6	A	19.6667	22	em
O75751	HTP_200038	7zha	A	19.6667	22	em
O75751	HTP_004423	7zh0	A	21	22	em
O75751	HTP_004423	7zh6	A	21	22	em
O75751	HTP_004423	7zha	A	21	22	em
O75751	HTP_001503	7zh0	A	20.6667	22	em
O75751	HTP_001503	7zh6	A	20.6667	22	em
O75751	HTP_001503	7zha	A	20.6667	22	em
O75751	HTP_002158	7zh0	A	20	22	em
O75751	HTP_002158	7zh6	A	20	22	em
O75751	HTP_002158	7zha	A	20	22	em
O75751	HTP_003563	7zh0	A	22	22	em
O75751	HTP_003563	7zh6	A	22	22	em
O75751	HTP_003563	7zha	A	22	22	em
O75751	HTP_003819	7zh0	A	19.3333	22	em
O75751	HTP_003819	7zh6	A	19.3333	22	em
O75751	HTP_003819	7zha	A	19.3333	22	em
O75751	HTP_001626	7zh0	A	20.6667	22	em
O75751	HTP_001626	7zh6	A	20.6667	22	em
O75751	HTP_001626	7zha	A	20.6667	22	em
O75751	HTP_002410	7zh0	A	20.3333	22	em
O75751	HTP_002410	7zh6	A	20.3333	22	em
O75751	HTP_002410	7zha	A	20.3333	22	em
O75751	HTP_000700	7zh0	A	17.3333	22	em
O75751	HTP_000700	7zh6	A	17.3333	22	em
O75751	HTP_000700	7zha	A	17.3333	22	em
O94705	HTP_002182	8c8q	I	20	23	em
O94705	HTP_004759	8c8q	I	6	23	em
O94705	HTP_000224	8c8q	I	18	23	em
O94705	HTP_000379	8c8q	I	4	23	em
O94705	HTP_000618	8c8q	I	14	23	em
O94705	HTP_000343	8c8q	I	11	23	em
O94705	HTP_001941	8c8q	I	7	23	em
O94705	HTP_010318	8c8q	I	13	23	em
O94705	HTP_003593	8c8q	I	14	23	em
O94705	HTP_004089	8c8q	I	10	23	em
O94705	HTP_001466	8c8q	I	27	23	em
O94705	HTP_001562	8c8q	I	8	23	em
O94705	HTP_003539	8c8q	I	36	23	em
P02948	HTP_002924	7yml	I	30	22	em
P02948	HTP_002924	7yml	K	30	22	em
P02948	HTP_002924	7yml	O	30	22	em
P02948	HTP_002924	7yml	Q	30	22	em
P02948	HTP_002924	7yml	S	30	22	em
P02948	HTP_002924	7yml	V	30	22	em
P02948	HTP_002924	7yml	Y	30	22	em
P02948	HTP_001512	7yml	I	36	22	em
P02948	HTP_001512	7yml	K	36	22	em
P02948	HTP_001512	7yml	O	36	22	em
P02948	HTP_001512	7yml	Q	36	22	em
P02948	HTP_001512	7yml	S	36	22	em
P02948	HTP_001512	7yml	V	36	22	em
P02948	HTP_001512	7yml	Y	36	22	em
P02948	HTP_152458	7yml	I	38	22	em
P02948	HTP_152458	7yml	K	38	22	em
P02948	HTP_152458	7yml	O	38	22	em
P02948	HTP_152458	7yml	Q	38	22	em
P02948	HTP_152458	7yml	S	38	22	em
P02948	HTP_152458	7yml	V	38	22	em
P02948	HTP_152458	7yml	Y	38	22	em
P02948	HTP_004157	7yml	I	28	22	em
P02948	HTP_004157	7yml	K	28	22	em
P02948	HTP_004157	7yml	O	28	22	em
P02948	HTP_004157	7yml	Q	28	22	em
P02948	HTP_004157	7yml	S	28	22	em
P02948	HTP_004157	7yml	V	28	22	em
P02948	HTP_004157	7yml	Y	28	22	em
P02948	HTP_000995	7yml	I	47	22	em
P02948	HTP_000995	7yml	K	47	22	em
P02948	HTP_000995	7yml	O	47	22	em
P02948	HTP_000995	7yml	Q	47	22	em
P02948	HTP_000995	7yml	S	47	22	em
P02948	HTP_000995	7yml	V	47	22	em
P02948	HTP_000995	7yml	Y	47	22	em
P02948	HTP_010775	7yml	I	25	22	em
P02948	HTP_010775	7yml	K	25	22	em
P02948	HTP_010775	7yml	O	25	22	em
P02948	HTP_010775	7yml	Q	25	22	em
P02948	HTP_010775	7yml	S	25	22	em
P02948	HTP_010775	7yml	V	25	22	em
P02948	HTP_010775	7yml	Y	25	22	em
P02948	HTP_000258	7yml	I	17	22	em
P02948	HTP_000258	7yml	K	17	22	em
P02948	HTP_000258	7yml	O	17	22	em
P02948	HTP_000258	7yml	Q	17	22	em
P02948	HTP_000258	7yml	S	17	22	em
P02948	HTP_000258	7yml	V	17	22	em
P02948	HTP_000258	7yml	Y	17	22	em
P02950	HTP_004393	8b64	D	24	22	em
P02950	HTP_004393	8b64	A	24	22	em
P02950	HTP_004393	8b64	E	24	22	em
P02950	HTP_004393	8b64	B	24	22	em
P02950	HTP_004393	8b64	S	24	22	em
P02950	HTP_004393	8b64	T	24	22	em
P02950	HTP_004393	8b64	U	24	22	em
P02950	HTP_004393	8b64	O	24	22	em
P02950	HTP_004393	8b64	R	24	22	em
P02950	HTP_004393	8b64	K	24	22	em
P02950	HTP_004393	8b64	N	24	22	em
P02950	HTP_004393	8b64	F	24	22	em
P02950	HTP_004393	8b64	G	24	22	em
P02950	HTP_004393	7yml	B	24	22	em
P02950	HTP_004393	7yml	E	24	22	em
P02950	HTP_004393	7yml	G	24	22	em
P02950	HTP_004393	7yml	J	24	22	em
P02950	HTP_004393	7yml	N	24	22	em
P02950	HTP_004393	7yml	P	24	22	em
P02950	HTP_004393	7yml	R	24	22	em
P02950	HTP_004393	7yml	T	24	22	em
P02950	HTP_004393	7yml	W	24	22	em
P02950	HTP_004393	7yml	Z	24	22	em
P02950	HTP_000841	8b64	D	14	22	em
P02950	HTP_000841	8b64	A	14	22	em
P02950	HTP_000841	8b64	E	14	22	em
P02950	HTP_000841	8b64	B	14	22	em
P02950	HTP_000841	8b64	S	14	22	em
P02950	HTP_000841	8b64	T	14	22	em
P02950	HTP_000841	8b64	U	14	22	em
P02950	HTP_000841	8b64	O	14	22	em
P02950	HTP_000841	8b64	R	14	22	em
P02950	HTP_000841	8b64	K	14	22	em
P02950	HTP_000841	8b64	N	14	22	em
P02950	HTP_000841	8b64	F	14	22	em
P02950	HTP_000841	8b64	G	14	22	em
P02950	HTP_000841	7yml	B	14	22	em
P02950	HTP_000841	7yml	Z	14	22	em
P02950	HTP_002316	8b64	D	25	22	em
P02950	HTP_002316	8b64	A	25	22	em
P02950	HTP_002316	8b64	E	25	22	em
P02950	HTP_002316	8b64	B	25	22	em
P02950	HTP_002316	8b64	S	25	22	em
P02950	HTP_002316	8b64	T	25	22	em
P02950	HTP_002316	8b64	U	25	22	em
P02950	HTP_002316	8b64	O	25	22	em
P02950	HTP_002316	8b64	R	25	22	em
P02950	HTP_002316	8b64	K	25	22	em
P02950	HTP_002316	8b64	N	25	22	em
P02950	HTP_002316	8b64	F	25	22	em
P02950	HTP_002316	8b64	G	25	22	em
P02950	HTP_002316	7yml	B	25	22	em
P02950	HTP_002316	7yml	E	25	22	em
P02950	HTP_002316	7yml	G	25	22	em
P02950	HTP_002316	7yml	J	25	22	em
P02950	HTP_002316	7yml	N	25	22	em
P02950	HTP_002316	7yml	P	25	22	em
P02950	HTP_002316	7yml	R	25	22	em
P02950	HTP_002316	7yml	T	25	22	em
P02950	HTP_002316	7yml	W	25	22	em
P02950	HTP_002316	7yml	Z	25	22	em
P02950	HTP_003356	8b64	D	41	22	em
P02950	HTP_003356	8b64	A	41	22	em
P02950	HTP_003356	8b64	E	41	22	em
P02950	HTP_003356	8b64	B	41	22	em
P02950	HTP_003356	8b64	S	41	22	em
P02950	HTP_003356	8b64	T	41	22	em
P02950	HTP_003356	8b64	U	41	22	em
P02950	HTP_003356	8b64	O	41	22	em
P02950	HTP_003356	8b64	R	41	22	em
P02950	HTP_003356	8b64	K	41	22	em
P02950	HTP_003356	8b64	N	41	22	em
P02950	HTP_003356	8b64	F	41	22	em
P02950	HTP_003356	8b64	G	41	22	em
P02950	HTP_003356	7yml	B	41	22	em
P02950	HTP_003356	7yml	E	41	22	em
P02950	HTP_003356	7yml	G	41	22	em
P02950	HTP_003356	7yml	J	41	22	em
P02950	HTP_003356	7yml	N	41	22	em
P02950	HTP_003356	7yml	P	41	22	em
P02950	HTP_003356	7yml	R	41	22	em
P02950	HTP_003356	7yml	T	41	22	em
P02950	HTP_003356	7yml	W	41	22	em
P02950	HTP_003356	7yml	Z	41	22	em
P02950	HTP_010526	8b64	D	24	22	em
P02950	HTP_010526	8b64	A	24	22	em
P02950	HTP_010526	8b64	E	24	22	em
P02950	HTP_010526	8b64	B	24	22	em
P02950	HTP_010526	8b64	S	24	22	em
P02950	HTP_010526	8b64	T	24	22	em
P02950	HTP_010526	8b64	U	24	22	em
P02950	HTP_010526	8b64	O	24	22	em
P02950	HTP_010526	8b64	R	24	22	em
P02950	HTP_010526	8b64	K	24	22	em
P02950	HTP_010526	8b64	N	24	22	em
P02950	HTP_010526	8b64	F	24	22	em
P02950	HTP_010526	8b64	G	24	22	em
P02950	HTP_010526	7yml	B	24	22	em
P02950	HTP_010526	7yml	E	24	22	em
P02950	HTP_010526	7yml	G	24	22	em
P02950	HTP_010526	7yml	J	24	22	em
P02950	HTP_010526	7yml	N	24	22	em
P02950	HTP_010526	7yml	P	24	22	em
P02950	HTP_010526	7yml	R	24	22	em
P02950	HTP_010526	7yml	T	24	22	em
P02950	HTP_010526	7yml	W	24	22	em
P02950	HTP_010526	7yml	Z	24	22	em
P02950	HTP_010107	8b64	D	50	22	em
P02950	HTP_010107	8b64	A	50	22	em
P02950	HTP_010107	8b64	E	50	22	em
P02950	HTP_010107	8b64	B	50	22	em
P02950	HTP_010107	8b64	S	50	22	em
P02950	HTP_010107	8b64	T	50	22	em
P02950	HTP_010107	8b64	U	50	22	em
P02950	HTP_010107	8b64	O	50	22	em
P02950	HTP_010107	8b64	R	50	22	em
P02950	HTP_010107	8b64	K	50	22	em
P02950	HTP_010107	8b64	N	50	22	em
P02950	HTP_010107	8b64	F	50	22	em
P02950	HTP_010107	8b64	G	50	22	em
P02950	HTP_010107	7yml	B	50	22	em
P02950	HTP_010107	7yml	E	50	22	em
P02950	HTP_010107	7yml	G	50	22	em
P02950	HTP_010107	7yml	J	50	22	em
P02950	HTP_001180	8b64	D	24	22	em
P02950	HTP_001180	8b64	A	24	22	em
P02950	HTP_001180	8b64	E	24	22	em
P02950	HTP_001180	8b64	B	24	22	em
P02950	HTP_001180	8b64	S	24	22	em
P02950	HTP_001180	8b64	T	24	22	em
P02950	HTP_001180	8b64	U	24	22	em
P02950	HTP_001180	8b64	O	24	22	em
P02950	HTP_001180	8b64	R	24	22	em
P02950	HTP_001180	8b64	K	24	22	em
P02950	HTP_001180	8b64	N	24	22	em
P02950	HTP_001180	8b64	F	24	22	em
P02950	HTP_001180	8b64	G	24	22	em
P02950	HTP_001180	7yml	B	24	22	em
P02950	HTP_001180	7yml	E	24	22	em
P02950	HTP_001180	7yml	G	24	22	em
P02950	HTP_001180	7yml	J	24	22	em
P02950	HTP_001180	7yml	N	24	22	em
P02950	HTP_001180	7yml	P	24	22	em
P02950	HTP_001180	7yml	R	24	22	em
P02950	HTP_001180	7yml	T	24	22	em
P02950	HTP_001180	7yml	W	24	22	em
P02950	HTP_001180	7yml	Z	24	22	em
P02950	HTP_004576	8b64	D	50	22	em
P02950	HTP_004576	8b64	A	50	22	em
P02950	HTP_004576	8b64	E	50	22	em
P02950	HTP_004576	8b64	B	50	22	em
P02950	HTP_004576	8b64	S	50	22	em
P02950	HTP_004576	8b64	T	50	22	em
P02950	HTP_004576	8b64	U	50	22	em
P02950	HTP_004576	8b64	O	50	22	em
P02950	HTP_004576	8b64	R	50	22	em
P02950	HTP_004576	8b64	K	50	22	em
P02950	HTP_004576	8b64	N	50	22	em
P02950	HTP_004576	8b64	F	50	22	em
P02950	HTP_004576	8b64	G	50	22	em
P02950	HTP_004576	7yml	B	50	22	em
P02950	HTP_004576	7yml	E	50	22	em
P02950	HTP_004576	7yml	G	50	22	em
P02950	HTP_004576	7yml	J	50	22	em
P02950	HTP_003783	8b64	D	50	22	em
P02950	HTP_003783	8b64	A	50	22	em
P02950	HTP_003783	8b64	E	50	22	em
P02950	HTP_003783	8b64	B	50	22	em
P02950	HTP_003783	8b64	S	50	22	em
P02950	HTP_003783	8b64	T	50	22	em
P02950	HTP_003783	8b64	U	50	22	em
P02950	HTP_003783	8b64	O	50	22	em
P02950	HTP_003783	8b64	R	50	22	em
P02950	HTP_003783	8b64	K	50	22	em
P02950	HTP_003783	8b64	N	50	22	em
P02950	HTP_003783	8b64	F	50	22	em
P02950	HTP_003783	8b64	G	50	22	em
P02950	HTP_003783	7yml	B	50	22	em
P02950	HTP_003783	7yml	E	50	22	em
P02950	HTP_003783	7yml	G	50	22	em
P02950	HTP_003783	7yml	J	50	22	em
P02950	HTP_002767	8b64	D	17	22	em
P02950	HTP_002767	8b64	A	17	22	em
P02950	HTP_002767	8b64	E	17	22	em
P02950	HTP_002767	8b64	B	17	22	em
P02950	HTP_002767	8b64	S	17	22	em
P02950	HTP_002767	8b64	T	17	22	em
P02950	HTP_002767	8b64	U	17	22	em
P02950	HTP_002767	8b64	O	17	22	em
P02950	HTP_002767	8b64	R	17	22	em
P02950	HTP_002767	8b64	K	17	22	em
P02950	HTP_002767	8b64	N	17	22	em
P02950	HTP_002767	8b64	F	17	22	em
P02950	HTP_002767	8b64	G	17	22	em
P02950	HTP_002767	7yml	B	17	22	em
P02950	HTP_002767	7yml	E	17	22	em
P02950	HTP_002767	7yml	G	17	22	em
P02950	HTP_002767	7yml	J	17	22	em
P02950	HTP_002767	7yml	N	17	22	em
P02950	HTP_002767	7yml	P	17	22	em
P02950	HTP_002767	7yml	R	17	22	em
P02950	HTP_002767	7yml	T	17	22	em
P02950	HTP_002767	7yml	W	17	22	em
P02950	HTP_002767	7yml	Z	17	22	em
P04839	HTP_000591	8gz3	B	100	22	em
P04839	HTP_004290	8gz3	B	59	22	em
P04839	HTP_001617	8gz3	B	58	22	em
P04839	HTP_000855	8gz3	B	41	22	em
P0AB58	HTP_200144	7t6d	A	40	21	em
P0AB58	HTP_200144	7t6d	B	40	21	em
P0DUM4	HTP_002138	6gig	A	47	18	nmr
P0DUM4	HTP_152470	6gig	A	23	18	nmr
P0DUM4	HTP_004556	6gig	A	29	18	nmr
P0DUM4	HTP_000976	6gig	A	42	18	nmr
P0DUM4	HTP_152506	6gig	A	45	18	nmr
P0DUM4	HTP_003319	6gig	A	33	18	nmr
P13498	HTP_003343	8gz3	A	100	22	em
P13498	HTP_003343	7u8g	B	100	22	em
P14575	HTP_003649	8c8q	C	47	23	em
P15530	HTP_002376	8e4c	D	69	22	em
P15530	HTP_002376	8ema	D	69	22	em
P15530	HTP_003145	8e4c	D	28	22	em
P15530	HTP_003145	8ema	D	28	22	em
P15530	HTP_001451	8e4c	D	25	22	em
P15530	HTP_001451	8ema	D	25	22	em
P15530	HTP_002513	8e4c	D	13	22	em
P15530	HTP_002513	8ema	D	13	22	em
P15530	HTP_001822	8e4c	D	16	22	em
P15530	HTP_001822	8ema	D	16	22	em
P15530	HTP_010495	8e4c	D	17	22	em
P15530	HTP_010495	8ema	D	17	22	em
P15530	HTP_000461	8e4c	D	24	22	em
P15530	HTP_000461	8ema	D	24	22	em
P15530	HTP_000597	8e4c	D	24	22	em
P15530	HTP_000597	8ema	D	24	22	em
P15530	HTP_002702	8e4c	D	14	22	em
P16536	HTP_003093	7tlj	D	15	22	em
P16536	HTP_003093	7tlj	H	15	22	em
P16536	HTP_003356	7tlj	D	33	22	em
P16536	HTP_003356	7tlj	H	33	22	em
P16536	HTP_004620	7tlj	D	35	22	em
P16536	HTP_004620	7tlj	H	35	22	em
P16536	HTP_002200	7tlj	D	14	22	em
P16536	HTP_002200	7tlj	H	14	22	em
P16536	HTP_001523	7tlj	D	48	22	em
P16536	HTP_001523	7tlj	H	48	22	em
P16536	HTP_000224	7tlj	D	17	22	em
P16536	HTP_000224	7tlj	H	17	22	em
P16536	HTP_004276	7tlj	D	30	22	em
P16536	HTP_004276	7tlj	H	30	22	em
P16536	HTP_004229	7tlj	D	20	22	em
P16536	HTP_004229	7tlj	H	20	22	em
P18933	HTP_003540	8b9z	J	19	22	em
P18933	HTP_003540	8ba0	J	19	22	em
P19056	HTP_002346	8b64	H	21	22	em
P19056	HTP_000774	8b64	H	45	22	em
P19056	HTP_003896	8b64	H	19	22	em
P19056	HTP_000599	8b64	H	19	22	em
P19056	HTP_003588	8b64	H	48	22	em
P20309	HTP_002252	8e9w	A	100	22	em
P20309	HTP_002252	8e9y	A	100	22	em
P20309	HTP_002252	8e9z	A	100	22	em
P20309	HTP_002252	8ea0	A	100	22	em
P20309	HTP_000895	8e9w	A	60	22	em
P20309	HTP_000895	8e9y	A	60	22	em
P20309	HTP_000895	8e9z	A	60	22	em
P20309	HTP_000895	8ea0	A	60	22	em
P20309	HTP_002824	8e9w	A	57	22	em
P20309	HTP_002824	8e9y	A	57	22	em
P20309	HTP_002824	8e9z	A	57	22	em
P20309	HTP_002824	8ea0	A	57	22	em
P20309	HTP_000331	8e9w	A	17	22	em
P20309	HTP_000331	8e9y	A	17	22	em
P20309	HTP_000331	8e9z	A	17	22	em
P20309	HTP_000331	8ea0	A	17	22	em
P20309	HTP_004134	8e9w	A	30	22	em
P20309	HTP_004134	8e9y	A	30	22	em
P20309	HTP_004134	8e9z	A	30	22	em
P20309	HTP_004134	8ea0	A	30	22	em
P20309	HTP_003787	8e9w	A	21	22	em
P20309	HTP_003787	8e9y	A	21	22	em
P20309	HTP_003787	8e9z	A	21	22	em
P20309	HTP_003787	8ea0	A	21	22	em
P20309	HTP_000018	8e9w	A	31	22	em
P20309	HTP_000018	8e9y	A	31	22	em
P20309	HTP_000018	8e9z	A	31	22	em
P20309	HTP_000018	8ea0	A	31	22	em
P20309	HTP_001508	8e9w	A	26	22	em
P20309	HTP_001508	8e9y	A	26	22	em
P20309	HTP_001508	8e9z	A	26	22	em
P20309	HTP_001508	8ea0	A	26	22	em
P20309	HTP_000541	8e9w	A	30	22	em
P20309	HTP_000541	8e9y	A	30	22	em
P20309	HTP_000541	8e9z	A	30	22	em
P20309	HTP_000541	8ea0	A	30	22	em
P20309	HTP_004035	8e9w	A	27	22	em
P20309	HTP_004035	8e9y	A	27	22	em
P20309	HTP_004035	8e9z	A	27	22	em
P20309	HTP_004035	8ea0	A	27	22	em
P20309	HTP_000739	8e9w	A	26	22	em
P20309	HTP_000739	8e9y	A	26	22	em
P20309	HTP_000739	8e9z	A	26	22	em
P20309	HTP_000739	8ea0	A	26	22	em
P20309	HTP_002937	8e9w	A	21	22	em
P20309	HTP_002937	8e9y	A	21	22	em
P20309	HTP_002937	8e9z	A	21	22	em
P20309	HTP_002937	8ea0	A	21	22	em
P20309	HTP_002905	8e9w	A	16.5	22	em
P20309	HTP_002905	8e9y	A	16.5	22	em
P20309	HTP_002905	8e9z	A	16.5	22	em
P20309	HTP_002905	8ea0	A	16.5	22	em
P20309	HTP_004075	8e9w	A	17	22	em
P20309	HTP_004075	8e9y	A	17	22	em
P20309	HTP_004075	8e9z	A	17	22	em
P20309	HTP_004075	8ea0	A	17	22	em
P20309	HTP_003069	8e9w	A	18	22	em
P20309	HTP_003069	8e9y	A	18	22	em
P20309	HTP_003069	8e9z	A	18	22	em
P20309	HTP_003069	8ea0	A	18	22	em
P20309	HTP_003122	8e9w	A	28	22	em
[truncated: 199,624+ more rows]

## Sheet: STable 5 - TMAF qual
HTP_ID	TMAlphaFold quality
HTP_010188	Good
HTP_010613	Good
HTP_010178	Fair
HTP_010167	Good
HTP_200166	Excellent
HTP_010526	Excellent
HTP_152445	Good
HTP_010680	Fair
HTP_010812	Fair
HTP_010813	Fair
HTP_010814	Excellent
HTP_152450	Good
HTP_010779	Excellent
HTP_200055	Excellent
HTP_200183	Excellent
HTP_200148	Excellent
HTP_152452	Excellent
HTP_010815	Good
HTP_200081	Fair
HTP_010818	Excellent
HTP_200258	Excellent
HTP_200203	Excellent
HTP_010821	Excellent
HTP_010824	Fair
HTP_010826	Good
HTP_010828	Good
HTP_152455	Fair
HTP_010830	Failed
HTP_010831	Fair
HTP_152456	Excellent
HTP_152457	Good
HTP_010832	Excellent
HTP_010834	Fair
HTP_010835	Excellent
HTP_010836	Excellent
HTP_010837	Excellent
HTP_010838	Failed
HTP_010839	Excellent
HTP_010840	Good
HTP_010841	Good
HTP_010842	Excellent
HTP_010843	Good
HTP_152458	Excellent
HTP_010845	Excellent
HTP_010848	Excellent
HTP_010853	Good
HTP_010854	Excellent
HTP_010858	Excellent
HTP_152459	Excellent
HTP_152462	Good
HTP_152463	Excellent
HTP_152465	Excellent
HTP_200313	Excellent
HTP_152466	Excellent
HTP_152468	Fair
HTP_152470	Excellent
HTP_152471	Good
HTP_152472	Excellent
HTP_152473	Excellent
HTP_152474	Excellent
HTP_152475	Excellent
HTP_200066	Good
HTP_152476	Excellent
HTP_152480	Excellent
HTP_152481	Fair
HTP_200312	Excellent
HTP_002185	Excellent
HTP_200194	Good
HTP_200306	Fair
HTP_200319	Excellent
HTP_200237	Excellent
HTP_200114	Excellent
HTP_200142	Excellent
HTP_010450	Good
HTP_001752	Fair
HTP_001667	Excellent
HTP_003869	Good
HTP_003870	Good
HTP_002548	Excellent
HTP_001154	Excellent
HTP_003664	Fair
HTP_002402	Excellent
HTP_003985	Excellent
HTP_002514	Good
HTP_002863	Excellent
HTP_003700	Excellent
HTP_200009	Fair
HTP_010155	Good
HTP_000700	Good
HTP_200136	Excellent
HTP_002229	Excellent
HTP_002958	Excellent
HTP_001328	Excellent
HTP_001512	Excellent
HTP_004746	Fair
HTP_001372	Good
HTP_000238	Excellent
HTP_001233	Fair
HTP_000562	Good
HTP_002323	Fair
HTP_000727	Poor
HTP_010116	Excellent
HTP_010708	Excellent
HTP_000866	Good
HTP_002769	Fair
HTP_001426	Excellent
HTP_010575	Fair
HTP_010459	Fair
HTP_004992	Fair
HTP_000777	Fair
HTP_003338	Fair
HTP_200167	Good
HTP_003614	Excellent
HTP_001944	Fair
HTP_000872	Fair
HTP_003855	Excellent
HTP_002242	Failed
HTP_003793	Excellent
HTP_000557	Excellent
HTP_000272	Excellent
HTP_000785	Fair
HTP_000269	Good
HTP_003459	Excellent
HTP_002485	Excellent
HTP_001775	Excellent
HTP_001872	Excellent
HTP_010308	Excellent
HTP_002614	Excellent
HTP_003806	Excellent
HTP_004161	Fair
HTP_002294	Good
HTP_001540	Fair
HTP_002423	Failed
HTP_000867	Excellent
HTP_000870	Fair
HTP_000209	Fair
HTP_000549	Fair
HTP_002236	Excellent
HTP_003403	Excellent
HTP_003054	Good
HTP_002707	Excellent
HTP_002629	Excellent
HTP_010695	Good
HTP_004826	Excellent
HTP_001888	Excellent
HTP_010272	Excellent
HTP_004463	Excellent
HTP_004811	Fair
HTP_010475	Excellent
HTP_100224	Excellent
HTP_001247	Excellent
HTP_001326	Excellent
HTP_001111	Excellent
HTP_001349	Excellent
HTP_004306	Fair
HTP_004911	Excellent
HTP_000248	Fair
HTP_001650	Excellent
HTP_001309	Excellent
HTP_002018	Fair
HTP_001334	Excellent
HTP_200336	Fair
HTP_002812	Excellent
HTP_200263	Excellent
HTP_002466	Excellent
HTP_000252	Excellent
HTP_000322	Fair
HTP_004150	Excellent
HTP_010642	Excellent
HTP_002652	Good
HTP_003946	Poor
HTP_004096	Good
HTP_003819	Excellent
HTP_004576	Excellent
HTP_003949	Excellent
HTP_002758	Excellent
HTP_000566	Fair
HTP_001380	Excellent
HTP_004116	Excellent
HTP_010408	Good
HTP_010394	Failed
HTP_000521	Excellent
HTP_010523	Fair
HTP_000194	Excellent
HTP_003073	Excellent
HTP_000105	Good
HTP_002215	Excellent
HTP_002610	Excellent
HTP_002607	Poor
HTP_004861	Fair
HTP_002154	Fair
HTP_001922	Excellent
HTP_003095	Good
HTP_002736	Fair
HTP_002392	Excellent
HTP_002039	Fair
HTP_004552	Excellent
HTP_000220	Excellent
HTP_003372	Good
HTP_010515	Fair
HTP_003249	Excellent
HTP_001280	Good
HTP_010861	Fair
HTP_010548	Excellent
HTP_010662	Good
HTP_002328	Good
HTP_004197	Excellent
HTP_001923	Fair
HTP_002727	Good
HTP_000681	Excellent
HTP_004979	Excellent
HTP_010406	Excellent
HTP_010073	Good
HTP_000987	Fair
HTP_200289	Fair
HTP_200132	Excellent
HTP_003644	Excellent
HTP_001896	Fair
HTP_003961	Good
HTP_001264	Good
HTP_011004	Good
HTP_001850	Fair
HTP_001363	Excellent
HTP_004117	Good
HTP_010265	Excellent
HTP_000185	Excellent
HTP_000577	Fair
HTP_000196	Excellent
HTP_000137	Good
HTP_010686	Fair
HTP_002648	Good
HTP_001942	Failed
HTP_001943	Fair
HTP_010761	Good
HTP_001190	Excellent
HTP_010805	Good
HTP_002732	Fair
HTP_000352	Excellent
HTP_000371	Excellent
HTP_010224	Fair
HTP_000153	Fair
HTP_002907	Excellent
HTP_010282	Fair
HTP_010534	Excellent
HTP_002531	Good
HTP_001709	Excellent
HTP_000676	Fair
HTP_010514	Fair
HTP_002241	Excellent
HTP_010741	Good
HTP_010581	Excellent
HTP_002973	Good
HTP_003577	Fair
HTP_200094	Fair
HTP_004611	Good
HTP_010605	Fair
HTP_004281	Excellent
HTP_010675	Good
HTP_004620	Good
HTP_010524	Excellent
HTP_010314	Fair
HTP_010643	Fair
HTP_200178	Excellent
HTP_010676	Good
HTP_004650	Excellent
HTP_002420	Good
HTP_002765	Excellent
HTP_004229	Good
HTP_001052	Excellent
HTP_001386	Good
HTP_003917	Excellent
HTP_001034	Good
HTP_002801	Fair
HTP_002792	Excellent
HTP_001713	Good
HTP_000779	Good
HTP_000045	Excellent
HTP_004684	Good
HTP_010969	Excellent
HTP_000712	Excellent
HTP_000365	Excellent
HTP_001070	Excellent
HTP_001410	Good
HTP_003149	Fair
HTP_000059	Fair
HTP_000066	Excellent
HTP_000090	Fair
HTP_000019	Excellent
HTP_001413	Excellent
HTP_001071	Excellent
HTP_000760	Good
HTP_000415	Fair
HTP_000407	Good
HTP_002791	Excellent
HTP_002789	Good
HTP_000454	Excellent
HTP_000799	Excellent
HTP_001117	Excellent
HTP_001470	Fair
HTP_001804	Fair
HTP_002149	Fair
HTP_002573	Excellent
HTP_003558	Good
HTP_001808	Excellent
HTP_003560	Fair
HTP_000003	Excellent
HTP_004642	Excellent
HTP_200302	Excellent
HTP_002160	Excellent
HTP_002162	Excellent
HTP_002161	Excellent
HTP_010803	Fair
HTP_003897	Fair
HTP_003996	Good
HTP_001544	Fair
HTP_003676	Good
HTP_003510	Fair
HTP_003509	Fair
HTP_002810	Excellent
HTP_002108	Excellent
HTP_001420	Excellent
HTP_004985	Good
HTP_002062	Excellent
HTP_000151	Fair
HTP_001460	Fair
HTP_002537	Excellent
HTP_003479	Excellent
HTP_001373	Good
HTP_003477	Good
HTP_003496	Good
HTP_003863	Fair
HTP_000626	Fair
HTP_000627	Excellent
HTP_000628	Excellent
HTP_002034	Excellent
HTP_002716	Good
HTP_000652	Fair
HTP_001697	Excellent
HTP_000339	Fair
HTP_000258	Good
HTP_004918	Fair
HTP_001997	Excellent
HTP_002349	Excellent
HTP_002682	Good
HTP_000784	Good
HTP_003382	Excellent
HTP_000820	Good
HTP_000298	Fair
HTP_000632	Good
HTP_004609	Excellent
HTP_001274	Fair
HTP_000887	Fair
HTP_003471	Good
HTP_001366	Excellent
HTP_002292	Fair
HTP_001948	Excellent
HTP_003826	Excellent
HTP_010444	Fair
HTP_003522	Fair
HTP_010093	Failed
HTP_003473	Fair
HTP_004987	Fair
HTP_002305	Good
HTP_002869	Excellent
HTP_002700	Excellent
HTP_002156	Good
HTP_000629	Excellent
HTP_001476	Good
HTP_000981	Good
HTP_001732	Fair
HTP_003621	Excellent
HTP_000834	Fair
HTP_002911	Excellent
HTP_000405	Excellent
HTP_000412	Excellent
HTP_000411	Excellent
HTP_000088	Good
HTP_004059	Good
HTP_004728	Fair
HTP_003605	Excellent
HTP_000135	Good
HTP_004541	Excellent
HTP_001135	Fair
HTP_001807	Excellent
HTP_001806	Excellent
HTP_002638	Fair
HTP_002512	Good
HTP_002508	Fair
HTP_002503	Fair
HTP_000597	Good
HTP_000598	Excellent
HTP_001268	Excellent
HTP_000917	Good
HTP_000918	Excellent
HTP_000923	Good
HTP_000924	Good
HTP_000404	Good
HTP_003820	Excellent
HTP_004940	Excellent
HTP_000585	Fair
HTP_000967	Good
HTP_010364	Excellent
HTP_010957	Excellent
HTP_002521	Fair
HTP_002684	Excellent
HTP_002683	Excellent
HTP_004828	Good
HTP_002961	Good
HTP_002963	Good
HTP_002873	Excellent
HTP_002246	Excellent
HTP_002249	Excellent
HTP_000214	Fair
HTP_003008	Excellent
HTP_003012	Excellent
HTP_001211	Excellent
HTP_000928	Good
HTP_004100	Good
HTP_003250	Excellent
HTP_004583	Fair
HTP_004923	Excellent
HTP_001098	Excellent
HTP_001331	Good
HTP_010974	Fair
HTP_002696	Good
HTP_002729	Failed
HTP_002657	Good
HTP_200199	Fair
HTP_001516	Fair
HTP_004091	Excellent
HTP_004738	Excellent
HTP_004095	Excellent
HTP_003721	Good
HTP_004149	Good
HTP_003359	Fair
HTP_000689	Fair
HTP_101066	Excellent
HTP_002303	Good
HTP_002304	Excellent
HTP_001954	Good
HTP_001952	Fair
HTP_000145	Excellent
HTP_002060	Fair
HTP_003683	Excellent
HTP_004123	Excellent
HTP_004122	Excellent
HTP_000536	Excellent
HTP_004857	Excellent
HTP_000414	Excellent
HTP_000890	Excellent
HTP_001230	Good
HTP_003714	Excellent
HTP_003712	Good
HTP_001654	Excellent
HTP_001522	Fair
HTP_001517	Excellent
HTP_002633	Excellent
HTP_002632	Excellent
HTP_002211	Excellent
HTP_001513	Excellent
HTP_001619	Good
HTP_002197	Excellent
HTP_002198	Excellent
HTP_003607	Good
HTP_003612	Good
HTP_003613	Fair
HTP_010691	Good
HTP_001132	Excellent
HTP_001131	Good
HTP_000805	Fair
HTP_000136	Excellent
HTP_000938	Excellent
HTP_000942	Good
HTP_003365	Good
HTP_003364	Fair
HTP_003363	Excellent
HTP_000717	Good
HTP_001548	Excellent
HTP_002322	Fair
HTP_010513	Poor
HTP_002706	Fair
HTP_004441	Fair
HTP_003415	Fair
HTP_004163	Fair
HTP_000235	Good
HTP_000561	Good
HTP_000559	Fair
HTP_000203	Excellent
HTP_004919	Excellent
HTP_003214	Excellent
HTP_004301	Good
HTP_004304	Excellent
HTP_003941	Excellent
HTP_003428	Fair
HTP_003740	Fair
HTP_002852	Fair
HTP_002505	Fair
HTP_002507	Excellent
HTP_001370	Fair
HTP_001369	Excellent
HTP_001371	Failed
HTP_001030	Excellent
HTP_003986	Fair
HTP_003744	Excellent
HTP_004362	Excellent
HTP_000444	Fair
HTP_000443	Excellent
HTP_002742	Excellent
HTP_004387	Excellent
HTP_004388	Excellent
HTP_010494	Excellent
HTP_002647	Fair
HTP_003279	Excellent
HTP_002585	Good
HTP_000826	Excellent
HTP_001498	Good
HTP_001496	Good
HTP_001799	Fair
HTP_004886	Excellent
HTP_001200	Good
HTP_010008	Good
HTP_000490	Good
HTP_001067	Good
HTP_001068	Excellent
HTP_002100	Fair
HTP_001757	Good
HTP_003503	Fair
HTP_003498	Failed
HTP_003153	Excellent
HTP_000460	Good
HTP_004457	Excellent
HTP_004779	Excellent
HTP_002372	Excellent
HTP_001682	Excellent
HTP_002016	Excellent
HTP_002021	Good
HTP_002311	Good
HTP_002314	Fair
HTP_001968	Fair
HTP_011013	Fair
HTP_001963	Good
HTP_003730	Fair
HTP_001204	Fair
HTP_003728	Fair
HTP_002035	Excellent
HTP_000694	Fair
HTP_001292	Fair
HTP_003021	Excellent
HTP_003025	Fair
HTP_003024	Fair
HTP_003016	Excellent
HTP_000510	Good
HTP_000199	Fair
HTP_101329	Excellent
HTP_003405	Fair
HTP_003805	Fair
HTP_003785	Poor
HTP_002370	Good
HTP_000892	Fair
HTP_001235	Good
HTP_001232	Fair
HTP_001887	Excellent
HTP_004393	Good
HTP_003743	Fair
HTP_002265	Fair
HTP_002613	Excellent
HTP_002612	Excellent
HTP_001580	Excellent
HTP_001581	Good
HTP_001578	Failed
HTP_001244	Excellent
HTP_001243	Good
HTP_001242	Excellent
HTP_003586	Excellent
HTP_000150	Fair
HTP_000149	Excellent
HTP_000144	Excellent
HTP_000428	Excellent
HTP_000430	Fair
HTP_004742	Failed
HTP_010304	Failed
HTP_004023	Good
HTP_003647	Excellent
HTP_003643	Excellent
HTP_010298	Fair
HTP_001487	Excellent
HTP_004375	Fair
HTP_001148	Excellent
HTP_003705	Failed
HTP_004422	Good
HTP_004842	Good
HTP_001178	Excellent
HTP_001177	Excellent
HTP_000195	Fair
HTP_002212	Good
HTP_010878	Excellent
HTP_010681	Excellent
HTP_002527	Excellent
HTP_002611	Excellent
HTP_004781	Excellent
HTP_004780	Good
HTP_002363	Fair
HTP_004027	Excellent
HTP_000489	Fair
HTP_000158	Fair
HTP_001618	Failed
HTP_003632	Excellent
HTP_003630	Fair
HTP_004011	Fair
HTP_004008	Fair
HTP_004380	Good
HTP_001445	Excellent
HTP_000501	Good
HTP_002395	Fair
HTP_001286	Excellent
HTP_000651	Excellent
HTP_010376	Excellent
HTP_000082	Poor
HTP_000390	Good
HTP_001406	Good
HTP_001852	Good
HTP_001848	Good
HTP_003506	Excellent
HTP_004272	Excellent
HTP_000625	Poor
HTP_001633	Excellent
HTP_001311	Excellent
HTP_001300	Excellent
HTP_001221	Excellent
HTP_002256	Fair
HTP_003031	Fair
HTP_003378	Excellent
HTP_003748	Fair
HTP_010977	Fair
HTP_004824	Fair
HTP_200209	Excellent
HTP_004978	Fair
HTP_002037	Excellent
HTP_000858	Poor
HTP_002980	Fair
HTP_003754	Fair
HTP_010501	Excellent
HTP_003327	Excellent
HTP_001733	Excellent
HTP_010635	Good
HTP_001412	Excellent
HTP_000589	Fair
HTP_001550	Excellent
HTP_003160	Excellent
HTP_003161	Excellent
HTP_002110	Excellent
HTP_002457	Good
HTP_000953	Good
HTP_003998	Excellent
HTP_001424	Fair
HTP_003992	Excellent
HTP_001074	Good
HTP_000757	Fair
HTP_000759	Excellent
HTP_000755	Good
HTP_001076	Fair
HTP_001075	Poor
HTP_003268	Failed
HTP_003937	Fair
HTP_001859	Failed
HTP_003569	Excellent
HTP_003216	Excellent
HTP_003218	Excellent
HTP_004054	Fair
HTP_000366	Excellent
HTP_000047	Good
HTP_000048	Fair
HTP_000046	Fair
HTP_004900	Excellent
HTP_010546	Failed
HTP_004310	Good
HTP_000804	Excellent
HTP_000807	Good
HTP_000808	Excellent
HTP_000743	Good
HTP_001763	Excellent
HTP_001051	Good
HTP_001858	Good
HTP_002972	Excellent
HTP_000216	Failed
HTP_001227	Excellent
HTP_001226	Good
HTP_000883	Fair
HTP_001342	Excellent
HTP_000531	Fair
HTP_004518	Excellent
HTP_003517	Excellent
HTP_002187	Excellent
HTP_004521	Excellent
HTP_004114	Fair
HTP_002699	Excellent
HTP_003098	Fair
HTP_002353	Excellent
HTP_000920	Excellent
HTP_000267	Excellent
HTP_001591	Excellent
HTP_010650	Good
HTP_001946	Fair
HTP_000637	Excellent
HTP_004228	Good
HTP_003866	Good
HTP_003864	Excellent
HTP_004815	Good
HTP_000672	Fair
HTP_003504	Excellent
HTP_002562	Excellent
HTP_000874	Excellent
HTP_002560	Excellent
HTP_002904	Excellent
HTP_002901	Good
HTP_004519	Excellent
HTP_003610	Excellent
HTP_003611	Excellent
HTP_003491	Excellent
HTP_003430	Fair
HTP_004724	Good
HTP_010136	Failed
HTP_001336	Good
HTP_004363	Fair
HTP_003284	Excellent
HTP_003294	Excellent
HTP_001482	Fair
HTP_001140	Excellent
HTP_001139	Excellent
HTP_010228	Failed
HTP_001120	Excellent
HTP_004931	Fair
HTP_000033	Fair
HTP_002125	Good
HTP_000024	Excellent
HTP_003686	Good
HTP_000167	Excellent
HTP_004049	Excellent
HTP_002061	Excellent
HTP_003649	Excellent
HTP_000450	Fair
HTP_000440	Fair
HTP_000432	Good
HTP_002747	Fair
HTP_000434	Good
HTP_004786	Excellent
HTP_000791	Good
HTP_001450	Excellent
HTP_001078	Excellent
HTP_000337	Fair
HTP_152492	Excellent
HTP_010044	Good
HTP_200078	Excellent
HTP_004853	Excellent
HTP_200123	Good
HTP_001382	Good
HTP_001379	Good
HTP_200096	Excellent
HTP_000704	Excellent
HTP_004337	Good
HTP_001499	Good
HTP_003229	Good
HTP_002141	Good
HTP_002374	Good
HTP_000062	Excellent
HTP_000423	Excellent
HTP_003660	Excellent
HTP_002493	Good
HTP_003190	Excellent
HTP_003540	Good
HTP_002365	Excellent
HTP_000770	Excellent
HTP_001087	Excellent
HTP_010981	Excellent
HTP_000156	Fair
HTP_001892	Fair
HTP_003238	Excellent
HTP_003581	Excellent
HTP_002890	Poor
HTP_010495	Excellent
HTP_200064	Fair
HTP_003047	Excellent
HTP_000225	Fair
HTP_000231	Fair
HTP_001714	Excellent
HTP_000591	Good
HTP_003105	Excellent
HTP_003102	Excellent
HTP_000911	Fair
HTP_000876	Excellent
HTP_001715	Excellent
HTP_001719	Excellent
HTP_000355	Fair
HTP_001417	Excellent
HTP_001418	Excellent
HTP_004691	Good
HTP_002449	Excellent
HTP_102241	Excellent
HTP_001502	Excellent
HTP_000113	Good
HTP_003695	Good
HTP_002967	Fair
HTP_010775	Excellent
HTP_000822	Good
HTP_002694	Excellent
HTP_001755	Good
HTP_004772	Excellent
HTP_002595	Fair
HTP_004215	Excellent
HTP_004641	Good
HTP_010963	Failed
HTP_004264	Fair
HTP_003524	Fair
HTP_001620	Good
HTP_001622	Fair
HTP_002005	Good
HTP_000067	Good
HTP_000410	Good
HTP_003774	Fair
HTP_001163	Excellent
HTP_003469	Excellent
HTP_002513	Good
HTP_005190	Good
HTP_002969	Good
HTP_001483	Fair
HTP_004007	Excellent
HTP_002925	Fair
HTP_004373	Excellent
HTP_003280	Excellent
HTP_001206	Excellent
HTP_000865	Good
HTP_003623	Excellent
HTP_001194	Good
HTP_000815	Fair
HTP_001393	Fair
HTP_002042	Fair
HTP_004041	Fair
HTP_004035	Excellent
HTP_000433	Good
HTP_002196	Fair
HTP_002923	Excellent
HTP_000061	Excellent
HTP_001390	Fair
HTP_000234	Excellent
HTP_010250	Fair
HTP_002824	Excellent
HTP_200125	Excellent
HTP_000396	Fair
HTP_003924	Excellent
HTP_001400	Good
HTP_000084	Excellent
HTP_000026	Good
HTP_004732	Fair
HTP_004333	Failed
HTP_004331	Fair
HTP_004139	Fair
HTP_002182	Excellent
HTP_001822	Good
HTP_000379	Excellent
HTP_001958	Fair
HTP_001313	Fair
HTP_004013	Good
HTP_003839	Excellent
HTP_004343	Excellent
HTP_003467	Excellent
HTP_200238	Excellent
HTP_004242	Excellent
HTP_004226	Excellent
HTP_000666	Excellent
HTP_004219	Fair
HTP_002068	Excellent
HTP_002070	Excellent
HTP_000140	Excellent
HTP_002782	Fair
HTP_000995	Excellent
HTP_002136	Good
HTP_001121	Excellent
HTP_010511	Good
HTP_001125	Excellent
HTP_001113	Excellent
HTP_010596	Good
HTP_010154	Excellent
HTP_004045	Excellent
HTP_004046	Excellent
HTP_004036	Excellent
HTP_004067	Fair
HTP_001601	Excellent
HTP_004408	Fair
HTP_003288	Good
HTP_002528	Good
HTP_001510	Fair
HTP_010025	Excellent
HTP_010449	Failed
HTP_010345	Fair
HTP_003726	Excellent
HTP_004945	Fair
HTP_000481	Excellent
HTP_010616	Excellent
HTP_004856	Excellent
HTP_003950	Excellent
HTP_003795	Fair
HTP_001397	Fair
HTP_010110	Excellent
HTP_010264	Fair
HTP_010166	Good
HTP_001984	Excellent
HTP_004481	Good
HTP_010331	Excellent
HTP_003759	Excellent
HTP_010808	Good
HTP_010751	Excellent
HTP_152431	Excellent
HTP_010733	Excellent
HTP_010785	Excellent
HTP_010738	Excellent
HTP_200144	Excellent
HTP_010884	Excellent
HTP_004447	Good
HTP_000869	Good
HTP_200029	Fair
HTP_200155	Good
HTP_200151	Good
HTP_011011	Excellent
HTP_200115	Excellent
HTP_200068	Good
HTP_200061	Excellent
HTP_200343	Excellent
HTP_003064	Good
HTP_200173	Good
HTP_002093	Fair
HTP_000697	Fair
HTP_002377	Excellent
HTP_002022	Fair
HTP_003746	Fair
HTP_001293	Excellent
HTP_000256	Fair
HTP_010801	Fair
HTP_004569	Excellent
HTP_004727	Excellent
HTP_002012	Excellent
HTP_002011	Excellent
HTP_010657	Excellent
HTP_000556	Fair
HTP_000895	Excellent
HTP_001603	Excellent
HTP_003170	Good
HTP_002669	Fair
HTP_000284	Excellent
HTP_000402	Excellent
HTP_000949	Fair
HTP_003556	Good
HTP_003145	Excellent
HTP_010285	Excellent
HTP_002052	Excellent
HTP_002050	Excellent
HTP_004726	Fair
HTP_003892	Good
HTP_003891	Good
HTP_000447	Fair
HTP_004131	Fair
HTP_010731	Good
HTP_010772	Excellent
HTP_003893	Excellent
HTP_003478	Good
HTP_003343	Excellent
HTP_003533	Good
HTP_004383	Excellent
HTP_000347	Fair
HTP_000351	Excellent
HTP_002121	Good
HTP_001433	Excellent
HTP_004648	Fair
HTP_002932	Excellent
HTP_000057	Excellent
HTP_000732	Excellent
HTP_000729	Excellent
HTP_003090	Excellent
HTP_001999	Excellent
HTP_000515	Poor
HTP_004852	Excellent
HTP_000278	Fair
HTP_004585	Fair
HTP_010683	Failed
HTP_004256	Excellent
HTP_001669	Fair
HTP_001672	Excellent
HTP_001673	Excellent
HTP_000896	Fair
HTP_002978	Excellent
HTP_002971	Excellent
HTP_002058	Good
HTP_002790	Good
HTP_001676	Fair
HTP_002957	Excellent
HTP_002621	Fair
HTP_004141	Fair
HTP_001351	Good
HTP_002393	Excellent
HTP_010780	Good
HTP_001652	Fair
HTP_001318	Good
HTP_000202	Good
HTP_000492	Fair
HTP_000173	Fair
HTP_010726	Good
HTP_003066	Excellent
HTP_004019	Good
HTP_003648	Excellent
HTP_010413	Fair
HTP_001957	Fair
HTP_003003	Failed
HTP_010101	Fair
HTP_000218	Fair
HTP_002738	Poor
HTP_001600	Good
HTP_001988	Fair
HTP_001405	Excellent
HTP_000343	Excellent
HTP_000020	Excellent
HTP_001009	Excellent
HTP_010404	Failed
HTP_003421	Good
HTP_001345	Excellent
HTP_004802	Failed
HTP_001081	Excellent
HTP_002095	Excellent
HTP_001758	Excellent
HTP_001169	Good
HTP_003429	Good
HTP_010986	Good
HTP_004913	Fair
HTP_001134	Fair
HTP_001469	Excellent
HTP_001801	Good
HTP_002831	Excellent
HTP_001421	Excellent
HTP_004267	Excellent
HTP_001523	Fair
HTP_000453	Failed
HTP_004770	Fair
HTP_003704	Good
HTP_002526	Fair
HTP_010889	Excellent
HTP_003156	Excellent
HTP_002084	Good
HTP_001735	Excellent
HTP_003542	Good
HTP_002589	Excellent
HTP_002731	Excellent
HTP_001786	Fair
HTP_003823	Good
HTP_002127	Fair
HTP_001439	Good
HTP_003347	Fair
HTP_003345	Fair
HTP_000245	Excellent
HTP_000574	Excellent
HTP_000910	Good
HTP_000359	Excellent
HTP_003773	Fair
HTP_001979	Excellent
HTP_001557	Fair
HTP_000550	Excellent
HTP_000960	Excellent
HTP_000593	Good
HTP_003984	Good
HTP_004819	Fair
HTP_000178	Good
HTP_000449	Fair
HTP_003702	Good
HTP_004725	Excellent
HTP_002252	Excellent
HTP_004208	Fair
HTP_004959	Fair
HTP_003074	Fair
HTP_003245	Excellent
HTP_001043	Good
HTP_004308	Fair
HTP_000110	Excellent
HTP_000576	Good
HTP_004259	Good
HTP_001677	Good
HTP_001428	Excellent
HTP_000285	Excellent
HTP_003187	Good
HTP_000125	Excellent
HTP_000126	Excellent
HTP_001161	Excellent
HTP_001175	Fair
HTP_001854	Good
HTP_002192	Good
HTP_002189	Failed
HTP_004429	Fair
HTP_002902	Excellent
HTP_003257	Excellent
HTP_003256	Good
HTP_002561	Excellent
HTP_000859	Fair
HTP_001945	Fair
HTP_000266	Good
HTP_001981	Fair
HTP_002691	Excellent
HTP_001287	Excellent
HTP_003039	Excellent
HTP_001651	Excellent
HTP_000304	Fair
HTP_000848	Good
HTP_001533	Fair
HTP_001432	Excellent
HTP_010679	Excellent
HTP_001011	Good
HTP_010340	Good
HTP_002384	Fair
HTP_002724	Good
HTP_004929	Fair
HTP_002036	Excellent
HTP_003778	Excellent
HTP_004892	Failed
HTP_000547	Excellent
HTP_000891	Good
HTP_000648	Excellent
HTP_000994	Good
HTP_000164	Fair
HTP_001325	Good
HTP_001237	Excellent
HTP_001236	Excellent
HTP_002480	Fair
HTP_003697	Fair
HTP_003696	Good
HTP_003310	Fair
HTP_000425	Fair
HTP_000674	Excellent
HTP_002357	Fair
HTP_000925	Excellent
HTP_001006	Excellent
HTP_001003	Excellent
HTP_000690	Excellent
HTP_004476	Fair
HTP_001174	Excellent
HTP_001429	Excellent
HTP_003618	Excellent
HTP_003616	Fair
HTP_000678	Excellent
HTP_002905	Good
HTP_010564	Excellent
HTP_001392	Excellent
HTP_004932	Excellent
HTP_001389	Excellent
HTP_010321	Good
HTP_004324	Excellent
HTP_003954	Excellent
HTP_003956	Fair
HTP_004134	Good
HTP_004225	Fair
HTP_002472	Excellent
HTP_002470	Excellent
HTP_002468	Excellent
HTP_004763	Good
HTP_001077	Fair
HTP_002530	Excellent
HTP_003231	Good
HTP_004502	Excellent
HTP_002671	Good
HTP_002673	Good
HTP_010535	Poor
HTP_002996	Excellent
HTP_004904	Excellent
HTP_003110	Good
HTP_003661	Good
HTP_010959	Good
HTP_004474	Fair
HTP_004115	Excellent
HTP_002040	Failed
HTP_004823	Good
HTP_004192	Fair
HTP_004851	Excellent
HTP_000210	Excellent
HTP_000875	Excellent
HTP_004389	Excellent
HTP_003315	Excellent
HTP_003662	Excellent
HTP_004693	Fair
HTP_000075	Excellent
HTP_001213	Good
HTP_010962	Excellent
HTP_002879	Excellent
HTP_002880	Excellent
HTP_002549	Excellent
HTP_004444	Good
HTP_001099	Poor
HTP_010953	Excellent
HTP_000778	Excellent
HTP_004717	Excellent
HTP_000421	Excellent
HTP_000541	Excellent
HTP_000205	Fair
HTP_004488	Excellent
HTP_000487	Fair
HTP_000486	Excellent
HTP_003036	Fair
HTP_001815	Excellent
HTP_001816	Excellent
HTP_001062	Excellent
HTP_000387	Excellent
HTP_000388	Excellent
HTP_003146	Failed
HTP_001094	Fair
HTP_001092	Fair
HTP_001093	Failed
HTP_002371	Good
HTP_002499	Excellent
HTP_000977	Excellent
HTP_010967	Good
HTP_010743	Good
HTP_001262	Good
HTP_003904	Excellent
HTP_004933	Excellent
HTP_004240	Excellent
HTP_000348	Excellent
HTP_000354	Excellent
HTP_000353	Fair
HTP_004591	Fair
HTP_002606	Excellent
HTP_001398	Excellent
HTP_004589	Excellent
HTP_003576	Excellent
HTP_001708	Excellent
HTP_000721	Excellent
HTP_000680	Excellent
HTP_003276	Excellent
HTP_003273	Excellent
HTP_001254	Excellent
HTP_000018	Excellent
HTP_010322	Excellent
HTP_000904	Excellent
HTP_002396	Excellent
HTP_200162	Good
HTP_001937	Excellent
HTP_010777	Fair
HTP_004157	Good
HTP_000399	Excellent
HTP_003539	Fair
HTP_010735	Poor
HTP_001749	Fair
HTP_003599	Excellent
HTP_003189	Excellent
HTP_003185	Excellent
HTP_004640	Good
HTP_001061	Good
HTP_000217	Fair
HTP_004906	Fair
HTP_003741	Fair
HTP_001949	Excellent
HTP_003269	Excellent
HTP_003787	Excellent
HTP_001401	Good
HTP_004376	Excellent
HTP_001549	Excellent
HTP_002421	Excellent
HTP_002477	Excellent
HTP_002458	Excellent
HTP_004844	Excellent
HTP_003312	Excellent
HTP_001191	Fair
HTP_001639	Good
HTP_000461	Excellent
HTP_000436	Fair
HTP_000437	Good
HTP_002352	Excellent
HTP_002202	Excellent
HTP_002201	Excellent
HTP_003809	Excellent
HTP_003417	Good
HTP_000914	Fair
HTP_000014	Good
HTP_003909	Excellent
HTP_002063	Poor
HTP_000716	Excellent
HTP_001555	Fair
HTP_000618	Fair
HTP_002442	Good
HTP_000973	Fair
HTP_000927	Fair
HTP_004334	Good
HTP_001378	Excellent
HTP_002028	Excellent
HTP_004628	Excellent
HTP_000007	Excellent
HTP_000004	Excellent
HTP_003380	Failed
HTP_000392	Good
HTP_004455	Good
HTP_002425	Excellent
HTP_001508	Excellent
HTP_002541	Excellent
HTP_000739	Excellent
HTP_002177	Excellent
HTP_002277	Excellent
HTP_003265	Excellent
HTP_002618	Excellent
HTP_010979	Excellent
HTP_000483	Good
HTP_000482	Fair
HTP_001895	Excellent
HTP_010106	Fair
HTP_001202	Good
HTP_200347	Excellent
HTP_004391	Fair
HTP_004354	Fair
HTP_001836	Good
HTP_003903	Fair
HTP_004366	Fair
HTP_002489	Fair
HTP_003388	Good
HTP_010409	Excellent
HTP_001494	Fair
HTP_000908	Fair
HTP_000909	Good
HTP_010111	Excellent
HTP_003831	Excellent
HTP_001998	Fair
HTP_000335	Fair
HTP_001649	Good
HTP_000346	Excellent
HTP_003816	Good
HTP_004183	Good
HTP_002741	Fair
HTP_002403	Excellent
HTP_000617	Poor
HTP_003531	Fair
HTP_010412	Fair
HTP_001384	Excellent
HTP_001972	Good
HTP_000309	Fair
HTP_000074	Fair
HTP_000403	Good
HTP_002199	Fair
HTP_003997	Good
HTP_002504	Good
HTP_001595	Excellent
HTP_003665	Excellent
HTP_002422	Good
HTP_004178	Fair
HTP_004184	Good
HTP_011007	Failed
HTP_000657	Fair
HTP_000332	Good
HTP_002376	Good
HTP_000297	Fair
HTP_000303	Fair
HTP_002341	Good
HTP_001577	Excellent
HTP_000251	Good
HTP_000263	Good
HTP_010893	Fair
HTP_001597	Excellent
HTP_000188	Excellent
HTP_000884	Excellent
HTP_003015	Fair
HTP_002636	Good
HTP_004507	Fair
HTP_004508	Good
HTP_004878	Good
HTP_004202	Good
HTP_004296	Excellent
HTP_003483	Excellent
HTP_000204	Excellent
HTP_002568	Good
HTP_003336	Fair
HTP_004414	Fair
HTP_000570	Fair
HTP_002254	Good
HTP_002990	Good
HTP_002989	Good
HTP_003784	Good
HTP_000840	Good
HTP_001168	Fair
HTP_001173	Good
HTP_001172	Fair
HTP_001171	Good
HTP_003915	Excellent
HTP_001449	Good
HTP_001458	Excellent
HTP_001823	Excellent
HTP_002239	Fair
HTP_000141	Good
HTP_001080	Excellent
HTP_000814	Fair
HTP_000803	Excellent
HTP_001151	Fair
HTP_000902	Fair
HTP_010141	Fair
HTP_010125	Fair
HTP_002569	Good
HTP_002204	Fair
HTP_010077	Fair
HTP_002206	Good
HTP_003005	Excellent
HTP_001261	Good
HTP_000013	Good
HTP_010770	Excellent
HTP_003854	Excellent
HTP_002583	Excellent
HTP_003113	Fair
HTP_002581	Excellent
HTP_002580	Good
HTP_002579	Excellent
HTP_001561	Fair
HTP_000824	Excellent
HTP_002582	Excellent
HTP_001208	Good
HTP_000442	Excellent
HTP_003512	Excellent
HTP_001357	Excellent
HTP_002045	Excellent
HTP_001702	Excellent
HTP_001703	Good
HTP_001700	Good
HTP_003474	Excellent
HTP_001354	Good
HTP_010191	Excellent
HTP_001341	Good
HTP_001314	Excellent
HTP_001402	Excellent
HTP_003118	Excellent
HTP_003122	Excellent
HTP_001684	Excellent
HTP_001685	Excellent
HTP_002685	Good
HTP_001668	Excellent
HTP_003050	Excellent
HTP_000639	Excellent
HTP_000969	Excellent
HTP_000968	Excellent
HTP_001188	Fair
HTP_001312	Good
HTP_001315	Excellent
HTP_001316	Excellent
HTP_001317	Fair
HTP_000274	Excellent
HTP_000273	Excellent
HTP_004561	Fair
HTP_004562	Good
HTP_004568	Fair
HTP_001231	Good
HTP_000893	Excellent
HTP_004106	Fair
HTP_004269	Excellent
HTP_000671	Good
HTP_003116	Good
HTP_000668	Fair
HTP_000659	Fair
HTP_002115	Good
HTP_002087	Good
HTP_000877	Fair
HTP_003439	Fair
HTP_002414	Fair
HTP_200260	Excellent
HTP_003955	Fair
HTP_003633	Good
HTP_003267	Excellent
HTP_000821	Excellent
HTP_001935	Fair
HTP_002756	Good
HTP_001899	Excellent
HTP_002318	Excellent
HTP_002572	Excellent
HTP_002574	Excellent
HTP_000888	Poor
HTP_002259	Excellent
HTP_003811	Fair
HTP_003026	Fair
HTP_003022	Excellent
HTP_004129	Excellent
HTP_003084	Excellent
HTP_002689	Excellent
HTP_000295	Good
HTP_002460	Excellent
HTP_004327	Excellent
HTP_003346	Excellent
HTP_002362	Fair
HTP_000291	Excellent
HTP_001016	Good
HTP_001014	Excellent
HTP_010769	Excellent
HTP_004263	Good
HTP_004144	Excellent
HTP_001346	Good
HTP_000658	Good
HTP_001734	Good
HTP_002864	Excellent
HTP_002695	Fair
HTP_002515	Fair
HTP_000614	Poor
HTP_002128	Fair
HTP_003862	Fair
HTP_004390	Excellent
HTP_003141	Excellent
HTP_000530	Excellent
HTP_001337	Excellent
HTP_001330	Excellent
HTP_001435	Excellent
HTP_003935	Excellent
HTP_010254	Fair
HTP_000039	Excellent
HTP_000036	Excellent
HTP_000035	Excellent
HTP_003168	Excellent
HTP_003171	Excellent
HTP_003172	Excellent
HTP_003169	Excellent
HTP_003174	Excellent
HTP_200267	Excellent
HTP_001399	Good
HTP_000738	Fair
HTP_002770	Excellent
HTP_002432	Fair
HTP_002434	Good
HTP_200051	Fair
HTP_000143	Good
HTP_000114	Fair
HTP_000096	Good
HTP_010623	Fair
HTP_010984	Failed
HTP_001800	Excellent
HTP_002132	Good
HTP_002131	Good
HTP_002057	Good
HTP_002837	Fair
HTP_003974	Good
HTP_001543	Excellent
HTP_002578	Fair
HTP_002577	Fair
HTP_001047	Fair
HTP_004695	Excellent
HTP_000155	Fair
HTP_010971	Excellent
HTP_000457	Good
HTP_002897	Fair
HTP_001472	Excellent
HTP_001567	Excellent
HTP_003930	Excellent
HTP_004517	Good
HTP_002180	Excellent
HTP_004369	Excellent
HTP_001218	Fair
HTP_010181	Failed
HTP_000230	Fair
HTP_000229	Fair
HTP_000233	Fair
HTP_150595	Excellent
HTP_002567	Fair
HTP_003953	Excellent
HTP_004464	Excellent
HTP_004465	Excellent
HTP_004462	Excellent
HTP_002439	Good
HTP_000165	Excellent
HTP_002195	Good
HTP_002784	Excellent
HTP_004260	Fair
HTP_004957	Good
HTP_004265	Good
HTP_001764	Failed
HTP_000723	Fair
HTP_004831	Good
HTP_000724	Fair
HTP_000725	Fair
HTP_000730	Fair
HTP_001054	Fair
HTP_001041	Excellent
HTP_001466	Fair
HTP_004680	Good
HTP_001368	Good
HTP_010361	Fair
HTP_004309	Excellent
HTP_000243	Fair
HTP_000034	Excellent
HTP_000731	Excellent
HTP_000915	Fair
HTP_003234	Excellent
HTP_003235	Excellent
HTP_003240	Excellent
HTP_003241	Excellent
HTP_003595	Excellent
HTP_010894	Excellent
HTP_004908	Excellent
HTP_002705	Excellent
HTP_010420	Failed
HTP_003247	Fair
HTP_010776	Good
HTP_001961	Excellent
HTP_001100	Excellent
HTP_001536	Excellent
HTP_001542	Good
HTP_003969	Fair
HTP_003967	Fair
HTP_001820	Fair
HTP_000853	Good
HTP_000768	Good
HTP_004865	Excellent
HTP_003210	Good
HTP_000493	Fair
HTP_003433	Fair
HTP_000584	Good
HTP_001020	Excellent
HTP_001021	Excellent
HTP_001019	Excellent
HTP_001612	Fair
HTP_004699	Excellent
HTP_001129	Excellent
HTP_002119	Good
HTP_001889	Fair
HTP_003180	Good
HTP_000518	Good
HTP_000774	Good
HTP_004313	Good
HTP_003766	Excellent
HTP_002936	Excellent
HTP_002940	Excellent
HTP_004177	Excellent
HTP_002983	Excellent
HTP_002988	Excellent
HTP_002004	Good
HTP_002003	Excellent
HTP_004107	Excellent
HTP_004071	Good
HTP_002001	Excellent
HTP_001665	Excellent
HTP_004276	Good
HTP_002778	Excellent
HTP_010996	Fair
HTP_001273	Excellent
HTP_001324	Excellent
HTP_003944	Excellent
HTP_004409	Excellent
HTP_002668	Good
HTP_001762	Fair
HTP_001678	Fair
HTP_004448	Poor
HTP_000605	Good
HTP_000602	Excellent
HTP_001275	Good
HTP_000331	Excellent
HTP_000327	Excellent
HTP_003908	Excellent
HTP_000310	Excellent
HTP_004212	Good
HTP_000661	Fair
HTP_010532	Failed
HTP_010749	Fair
HTP_003536	Excellent
HTP_000646	Excellent
HTP_000741	Good
HTP_000737	Excellent
HTP_001912	Excellent
HTP_001291	Fair
HTP_003057	Excellent
HTP_000932	Good
HTP_001353	Good
HTP_003464	Good
HTP_002159	Fair
HTP_002155	Excellent
HTP_002524	Good
HTP_000069	Good
HTP_000395	Good
HTP_004705	Fair
HTP_010746	Excellent
HTP_002032	Good
HTP_003601	Good
HTP_003598	Good
HTP_003640	Excellent
HTP_001452	Excellent
HTP_000843	Fair
HTP_002164	Fair
HTP_002172	Excellent
HTP_001847	Fair
HTP_001155	Fair
HTP_000154	Excellent
HTP_010594	Excellent
HTP_004937	Good
HTP_001675	Fair
HTP_001593	Excellent
HTP_003178	Fair
HTP_000508	Excellent
HTP_000246	Good
HTP_002248	Poor
HTP_004615	Fair
HTP_002693	Excellent
HTP_003802	Good
HTP_003807	Fair
HTP_003062	Excellent
HTP_010754	Excellent
HTP_000441	Fair
HTP_000641	Poor
HTP_000115	Good
HTP_000107	Fair
HTP_001451	Excellent
HTP_004800	Fair
HTP_002998	Excellent
HTP_010796	Excellent
HTP_001447	Excellent
HTP_001448	Excellent
HTP_001197	Excellent
HTP_004001	Excellent
HTP_003983	Fair
HTP_001480	Excellent
HTP_002522	Excellent
HTP_000397	Excellent
HTP_000382	Fair
HTP_001893	Excellent
HTP_000029	Fair
HTP_000032	Fair
HTP_001609	Excellent
HTP_010289	Excellent
HTP_104888	Good
HTP_004089	Good
HTP_010778	Good
HTP_004836	Fair
HTP_004143	Good
HTP_003958	Excellent
HTP_001607	Fair
HTP_001217	Fair
HTP_000847	Fair
HTP_002435	Fair
HTP_003810	Excellent
HTP_000985	Good
HTP_011002	Excellent
HTP_004351	Good
HTP_001042	Fair
HTP_000528	Excellent
HTP_001527	Good
HTP_003625	Fair
HTP_001574	Fair
HTP_003308	Poor
HTP_001090	Excellent
HTP_002865	Fair
HTP_003374	Fair
HTP_001106	Excellent
HTP_000180	Fair
HTP_000174	Excellent
HTP_003637	Good
HTP_002367	Fair
HTP_002753	Good
HTP_010301	Fair
HTP_001085	Fair
HTP_003389	Excellent
HTP_004646	Fair
HTP_004555	Fair
HTP_000772	Excellent
HTP_003926	Excellent
HTP_004288	Fair
HTP_001717	Fair
HTP_002055	Excellent
HTP_002129	Good
HTP_002088	Good
HTP_002428	Good
HTP_000055	Good
HTP_003594	Fair
HTP_002550	Fair
HTP_002900	Good
HTP_000426	Good
HTP_002919	Fair
HTP_004385	Good
HTP_004956	Good
HTP_001996	Excellent
HTP_010320	Excellent
HTP_001118	Fair
HTP_001427	Good
HTP_002114	Excellent
HTP_002038	Excellent
HTP_004965	Excellent
HTP_001611	Excellent
HTP_000184	Fair
HTP_001514	Good
HTP_004406	Excellent
HTP_004223	Excellent
HTP_003526	Good
HTP_011017	Fair
HTP_002755	Excellent
HTP_004630	Fair
HTP_003453	Excellent
HTP_002751	Excellent
HTP_001980	Excellent
HTP_004262	Excellent
HTP_000092	Good
HTP_004238	Failed
HTP_105147	Excellent
HTP_004360	Excellent
HTP_000524	Excellent
HTP_003979	Excellent
HTP_004347	Excellent
HTP_000957	Excellent
HTP_000623	Excellent
HTP_000624	Good
HTP_003223	Fair
HTP_003202	Good
HTP_003951	Fair
HTP_000056	Fair
HTP_002518	Excellent
HTP_010431	Failed
HTP_003224	Fair
HTP_003225	Fair
HTP_003571	Fair
HTP_001066	Excellent
HTP_001065	Good
HTP_001404	Excellent
HTP_000323	Excellent
HTP_003516	Excellent
HTP_200135	Fair
HTP_003177	Fair
HTP_004556	Good
HTP_000766	Excellent
HTP_010896	Fair
HTP_000424	Excellent
HTP_004668	Excellent
HTP_000468	Fair
HTP_000148	Fair
HTP_001146	Excellent
HTP_004787	Good
HTP_001180	Good
HTP_003790	Good
HTP_003552	Good
HTP_000752	Excellent
HTP_003590	Fair
HTP_003822	Excellent
HTP_000711	Good
HTP_004526	Excellent
HTP_010325	Good
HTP_003777	Excellent
HTP_004055	Excellent
HTP_003685	Fair
HTP_001623	Good
HTP_001613	Fair
HTP_004340	Good
HTP_002297	Excellent
HTP_004320	Excellent
HTP_002642	Fair
HTP_002644	Excellent
HTP_000277	Fair
HTP_001283	Good
HTP_001664	Fair
HTP_002698	Good
HTP_002354	Fair
HTP_000941	Good
HTP_003411	Good
HTP_003410	Excellent
HTP_003401	Fair
HTP_003063	Fair
HTP_000138	Excellent
HTP_003769	Fair
HTP_003775	Excellent
HTP_010773	Fair
HTP_004522	Excellent
HTP_000377	Fair
HTP_003435	Fair
HTP_003431	Fair
HTP_002717	Excellent
HTP_003087	Good
HTP_002552	Fair
HTP_001698	Excellent
HTP_004295	Good
HTP_000673	Fair
HTP_001004	Fair
HTP_003848	Excellent
HTP_001124	Good
HTP_004339	Good
HTP_002775	Fair
HTP_002776	Fair
HTP_002148	Excellent
HTP_004845	Good
HTP_004132	Good
HTP_001058	Fair
HTP_000728	Fair
HTP_004278	Fair
HTP_000023	Good
HTP_000326	Good
HTP_004236	Fair
HTP_001123	Fair
HTP_003574	Fair
HTP_000058	Poor
HTP_010983	Failed
HTP_003617	Fair
HTP_004494	Poor
HTP_000207	Good
HTP_004864	Fair
HTP_004855	Fair
HTP_004010	Fair
HTP_004499	Good
HTP_004498	Excellent
HTP_002933	Good
HTP_001216	Good
HTP_001214	Good
HTP_001851	Failed
HTP_001160	Good
HTP_001158	Good
HTP_004454	Excellent
HTP_010366	Excellent
HTP_003747	Excellent
HTP_002829	Fair
HTP_003227	Fair
HTP_002964	Excellent
HTP_002954	Excellent
HTP_001906	Excellent
HTP_002997	Good
HTP_002994	Excellent
HTP_003703	Good
HTP_000558	Failed
HTP_001991	Excellent
HTP_004813	Fair
HTP_003916	Good
HTP_004870	Fair
HTP_002921	Excellent
HTP_000885	Excellent
HTP_000886	Good
HTP_003725	Good
HTP_003341	Excellent
HTP_003000	Fair
HTP_003004	Excellent
HTP_010764	Excellent
HTP_001897	Excellent
HTP_004094	Good
HTP_001347	Good
HTP_000999	Fair
HTP_001001	Fair
HTP_001000	Fair
HTP_002711	Good
HTP_000613	Excellent
HTP_004605	Poor
HTP_010560	Excellent
HTP_010363	Good
HTP_003301	Fair
HTP_010671	Good
HTP_004222	Fair
HTP_000587	Fair
HTP_003634	Excellent
HTP_003606	Fair
HTP_004266	Fair
HTP_002697	Fair
HTP_003458	Good
HTP_004838	Good
HTP_003222	Good
HTP_002295	Good
HTP_002492	Good
HTP_002146	Failed
HTP_002147	Excellent
HTP_001753	Excellent
HTP_000713	Poor
HTP_000581	Fair
HTP_003938	Good
HTP_161869	Good
HTP_002841	Fair
HTP_001724	Excellent
HTP_002895	Fair
HTP_003248	Good
HTP_002092	Excellent
HTP_000080	Excellent
HTP_004326	Fair
HTP_001736	Fair
HTP_002759	Fair
HTP_002104	Fair
HTP_000089	Excellent
HTP_000413	Fair
HTP_004361	Excellent
HTP_004716	Excellent
HTP_004069	Fair
HTP_004722	Excellent
HTP_010580	Good
HTP_003718	Excellent
HTP_000854	Excellent
HTP_002898	Excellent
HTP_003758	Excellent
HTP_002913	Excellent
HTP_004874	Excellent
HTP_004872	Excellent
HTP_004866	Excellent
HTP_003813	Excellent
HTP_002133	Fair
HTP_004587	Good
HTP_001260	Fair
HTP_001559	Excellent
HTP_000253	Excellent
HTP_000250	Excellent
HTP_000259	Fair
HTP_001688	Excellent
HTP_002431	Fair
HTP_001176	Excellent
HTP_000356	Excellent
HTP_002703	Good
HTP_001026	Good
HTP_003407	Fair
HTP_003763	Poor
HTP_002217	Good
HTP_001015	Fair
HTP_004942	Good
HTP_001519	Fair
HTP_004936	Good
HTP_004647	Excellent
HTP_003059	Excellent
[truncated: 3,010 more rows]

## Sheet: STable 6 - proteome coverage
	0-20/Failed	20-40/Poor	40-60/Fair	60-80/	80-100/Excellent
2000	383	297	30	8	12
2001	408	455	43	9	14
2002	482	462	45	9	14
2003	498	535	64	12	16
2004	502	614	80	12	16
2005	521	645	87	14	19
2006	537	667	90	14	21
2007	559	805	111	19	30
2008	498	1000	164	23	33
2009	573	1126	206	35	47
2010	560	1186	219	39	53
2011	550	1229	228	42	56
2012	547	1255	240	45	63
2013	557	1296	269	45	71
2014	580	1342	300	46	74
2015	560	1417	316	52	84
2016	565	1481	342	65	110
2017	571	1529	383	67	135
2018	559	1595	424	85	160
2019	483	1683	466	90	213
2020	432	1753	500	97	270
2021	405	1764	508	109	300
2022	115	72	1347	1283	2192

## Sheet: STable 7 - families
UniProt ID	HTP_id	Class	Source
TM14A_HUMAN	HTP_000813	1.10.10.1740	CATH
TM14C_HUMAN	HTP_004986	1.10.10.1740	CATH
NU4LM_HUMAN	HTP_003660	1.10.287.3510	CATH
STS_HUMAN	HTP_000061	1.10.287.550	CATH
B3AT_HUMAN	HTP_003229	1.10.287.570	CATH
KCNKA_HUMAN	HTP_000493	1.10.287.70	CATH
KCJ11_HUMAN	HTP_000885	1.10.287.70	CATH
KCNK3_HUMAN	HTP_001460	1.10.287.70	CATH
KCNK4_HUMAN	HTP_001744	1.10.287.70	CATH
KCNN2_HUMAN	HTP_004466	1.10.287.70	CATH
NKG2C_HUMAN	HTP_003661	1.10.287.770	CATH
TM141_HUMAN	HTP_003888	1.10.3350.20	CATH
UT1_HUMAN	HTP_002644	1.10.3430.10	CATH
RHCG_HUMAN	HTP_003184	1.10.3430.10	CATH
CRFR1_HUMAN	HTP_000004	1.20.1070.10	CATH
OPRK_HUMAN	HTP_000251	1.20.1070.10	CATH
OPRX_HUMAN	HTP_000263	1.20.1070.10	CATH
AA2AR_HUMAN	HTP_000387	1.20.1070.10	CATH
AGTR1_HUMAN	HTP_000721	1.20.1070.10	CATH
ACM1_HUMAN	HTP_000895	1.20.1070.10	CATH
CNR2_HUMAN	HTP_001378	1.20.1070.10	CATH
OPRD_HUMAN	HTP_001577	1.20.1070.10	CATH
DRD2_HUMAN	HTP_001673	1.20.1070.10	CATH
GLR_HUMAN	HTP_001703	1.20.1070.10	CATH
NTR1_HUMAN	HTP_001937	1.20.1070.10	CATH
SMO_HUMAN	HTP_002221	1.20.1070.10	CATH
NK1R_HUMAN	HTP_002472	1.20.1070.10	CATH
5HT1B_HUMAN	HTP_002880	1.20.1070.10	CATH
CCR9_HUMAN	HTP_003169	1.20.1070.10	CATH
AA1R_HUMAN	HTP_003576	1.20.1070.10	CATH
CXCR4_HUMAN	HTP_003908	1.20.1070.10	CATH
CCR2_HUMAN	HTP_004296	1.20.1070.10	CATH
ACM2_HUMAN	HTP_004373	1.20.1070.10	CATH
DRD3_HUMAN	HTP_010979	1.20.1070.10	CATH
AQP1_HUMAN	HTP_000977	1.20.1080.10	CATH
AQP2_HUMAN	HTP_001597	1.20.1080.10	CATH
AQP5_HUMAN	HTP_002784	1.20.1080.10	CATH
AQP10_HUMAN	HTP_003106	1.20.1080.10	CATH
AQP7_HUMAN	HTP_003996	1.20.1080.10	CATH
AQP4_HUMAN	HTP_004265	1.20.1080.10	CATH
PTGES_HUMAN	HTP_000628	1.20.120.550	CATH
LTC4S_HUMAN	HTP_001788	1.20.120.550	CATH
AL5AP_HUMAN	HTP_004725	1.20.120.550	CATH
GTR1_HUMAN	HTP_002012	1.20.1250.20	CATH
GTR3_HUMAN	HTP_010657	1.20.1250.20	CATH
CLD9_HUMAN	HTP_002699	1.20.140.150	CATH
ABCBA_HUMAN	HTP_004818	1.20.1560.10	CATH
ERBB2_HUMAN	HTP_000225	1.20.5.100	CATH
CY1_HUMAN	HTP_001393	1.20.5.100	CATH
ITB3_HUMAN	HTP_001417	1.20.5.100	CATH
ITB2_HUMAN	HTP_001418	1.20.5.100	CATH
QCR10_HUMAN	HTP_001366	1.20.5.220	CATH
QCR9_HUMAN	HTP_004186	1.20.5.260	CATH
PPLA_HUMAN	HTP_004904	1.20.5.290	CATH
EPHA2_HUMAN	HTP_003146	1.20.5.510	CATH
GLPA_HUMAN	HTP_001499	1.20.5.70	CATH
PLM_HUMAN	HTP_004229	1.20.5.780	CATH
ATNG_HUMAN	HTP_004369	1.20.5.780	CATH
CD4_HUMAN	HTP_001450	1.20.5.900	CATH
ITA2B_HUMAN	HTP_000815	1.20.5.930	CATH
ITAL_HUMAN	HTP_001043	1.20.5.930	CATH
NU3M_HUMAN	HTP_000423	1.20.58.1610	CATH
GLRA1_HUMAN	HTP_001237	1.20.58.390	CATH
ACHA4_HUMAN	HTP_001261	1.20.58.390	CATH
GLRA3_HUMAN	HTP_002612	1.20.58.390	CATH
GBRA1_HUMAN	HTP_002957	1.20.58.390	CATH
GBRA5_HUMAN	HTP_003185	1.20.58.390	CATH
ACHA7_HUMAN	HTP_003831	1.20.58.390	CATH
GBRB3_HUMAN	HTP_004717	1.20.58.390	CATH
ERBB3_HUMAN	HTP_001981	1.20.890.10	CATH
SNN_HUMAN	HTP_001580	4.10.280.20	CATH
CX7A2_HUMAN	HTP_004256	4.10.91.10	CATH
CX6A1_HUMAN	HTP_010285	4.10.95.10	CATH
AOFA_HUMAN	HTP_000285	6.10.250.130	CATH
FGFR3_HUMAN	HTP_004929	6.10.250.1740	CATH
APJ_HUMAN	HTP_002618	6.20.400.20	CATH
ABCG1_HUMAN	HTP_000013	ABC	TCDB
MRP1_HUMAN	HTP_000014	ABC	TCDB
MRP9_HUMAN	HTP_000044	ABC	TCDB
MRP6_HUMAN	HTP_000047	ABC	TCDB
MRP7_HUMAN	HTP_000152	ABC	TCDB
MRP5_HUMAN	HTP_000404	ABC	TCDB
ABCG4_HUMAN	HTP_000505	ABC	TCDB
ABCG8_HUMAN	HTP_000545	ABC	TCDB
ABCG5_HUMAN	HTP_000546	ABC	TCDB
ABCBB_HUMAN	HTP_000743	ABC	TCDB
ABCC9_HUMAN	HTP_000826	ABC	TCDB
MRP3_HUMAN	HTP_000923	ABC	TCDB
MRP4_HUMAN	HTP_000924	ABC	TCDB
MDR1_HUMAN	HTP_001206	ABC	TCDB
ABCB6_HUMAN	HTP_001711	ABC	TCDB
MRP2_HUMAN	HTP_001796	ABC	TCDB
ABCB7_HUMAN	HTP_001963	ABC	TCDB
ABCB9_HUMAN	HTP_002481	ABC	TCDB
ABCA5_HUMAN	HTP_002523	ABC	TCDB
ABCA6_HUMAN	HTP_002984	ABC	TCDB
MDR3_HUMAN	HTP_003187	ABC	TCDB
ABCA3_HUMAN	HTP_003446	ABC	TCDB
ABCA2_HUMAN	HTP_003587	ABC	TCDB
ABCD4_HUMAN	HTP_003863	ABC	TCDB
ABCA9_HUMAN	HTP_003865	ABC	TCDB
ABCA1_HUMAN	HTP_004114	ABC	TCDB
ABCAA_HUMAN	HTP_004120	ABC	TCDB
ABCA7_HUMAN	HTP_004173	ABC	TCDB
ABCC8_HUMAN	HTP_004223	ABC	TCDB
ABCAC_HUMAN	HTP_004254	ABC	TCDB
ABCD3_HUMAN	HTP_004444	ABC	TCDB
ABCD2_HUMAN	HTP_004689	ABC	TCDB
ABCA4_HUMAN	HTP_004705	ABC	TCDB
ABCBA_HUMAN	HTP_004818	ABC	TCDB
ABCF1_HUMAN	HTP_164023	ABC	TCDB
ABCF3_HUMAN	HTP_168256	ABC	TCDB
ABCF2_HUMAN	HTP_173268	ABC	TCDB
MRP8_HUMAN	HTP_200103	ABC	TCDB
ABCA8_HUMAN	HTP_200209	ABC	TCDB
MITOS_HUMAN	HTP_200352	ABC	TCDB
V2R_HUMAN	HTP_000354	Aquaporin	UniProt
AQP73_HUMAN	HTP_000566	Aquaporin	UniProt
AQP1_HUMAN	HTP_000977	Aquaporin	UniProt
AQP9_HUMAN	HTP_001098	Aquaporin	UniProt
S40A1_HUMAN	HTP_001142	Aquaporin	UniProt
AQP8_HUMAN	HTP_001300	Aquaporin	UniProt
AQP2_HUMAN	HTP_001597	Aquaporin	UniProt
PDPN_HUMAN	HTP_001941	Aquaporin	UniProt
GTR1_HUMAN	HTP_002012	Aquaporin	UniProt
S29A1_HUMAN	HTP_002245	Aquaporin	UniProt
AQP11_HUMAN	HTP_002390	Aquaporin	UniProt
UT1_HUMAN	HTP_002644	Aquaporin	UniProt
AQP6_HUMAN	HTP_002717	Aquaporin	UniProt
AQP5_HUMAN	HTP_002784	Aquaporin	UniProt
AQP10_HUMAN	HTP_003106	Aquaporin	UniProt
AQ12A_HUMAN	HTP_003157	Aquaporin	UniProt
B3AT_HUMAN	HTP_003229	Aquaporin	UniProt
MIP_HUMAN	HTP_003904	Aquaporin	UniProt
AQP7_HUMAN	HTP_003996	Aquaporin	UniProt
STOM_HUMAN	HTP_004192	Aquaporin	UniProt
AQP4_HUMAN	HTP_004265	Aquaporin	UniProt
AQP3_HUMAN	HTP_004634	Aquaporin	UniProt
AQ12B_HUMAN	HTP_010408	Aquaporin	UniProt
PLIN1_HUMAN	HTP_163391	Aquaporin	UniProt
AT5G1_HUMAN	HTP_000113	ATP	TCDB
VATL_HUMAN	HTP_000210	ATP	TCDB
AT1A4_HUMAN	HTP_000326	ATP	TCDB
AT2B2_HUMAN	HTP_000382	ATP	TCDB
AT2A2_HUMAN	HTP_001081	ATP	TCDB
AT10D_HUMAN	HTP_001097	ATP	TCDB
AT10B_HUMAN	HTP_001221	ATP	TCDB
AT5G3_HUMAN	HTP_001231	ATP	TCDB
ATPK_HUMAN	HTP_001368	ATP	TCDB
AT11B_HUMAN	HTP_001387	ATP	TCDB
AT1A3_HUMAN	HTP_001433	ATP	TCDB
ATP7A_HUMAN	HTP_001527	ATP	TCDB
AT1B2_HUMAN	HTP_001672	ATP	TCDB
AT1B1_HUMAN	HTP_001719	ATP	TCDB
AT1A2_HUMAN	HTP_001734	ATP	TCDB
AT1B4_HUMAN	HTP_002120	ATP	TCDB
AT1B3_HUMAN	HTP_002180	ATP	TCDB
VAS1_HUMAN	HTP_002217	ATP	TCDB
AT2B4_HUMAN	HTP_002357	ATP	TCDB
AT10A_HUMAN	HTP_002706	ATP	TCDB
AT5G2_HUMAN	HTP_002753	ATP	TCDB
ATP4B_HUMAN	HTP_002864	ATP	TCDB
AT8B2_HUMAN	HTP_003062	ATP	TCDB
ATP4A_HUMAN	HTP_003245	ATP	TCDB
ATP9A_HUMAN	HTP_003405	ATP	TCDB
ATP9B_HUMAN	HTP_003607	ATP	TCDB
AT8B4_HUMAN	HTP_003628	ATP	TCDB
AT11A_HUMAN	HTP_003807	ATP	TCDB
AT2A1_HUMAN	HTP_003826	ATP	TCDB
AT11C_HUMAN	HTP_003829	ATP	TCDB
ATP7B_HUMAN	HTP_003903	ATP	TCDB
AT8A1_HUMAN	HTP_003945	ATP	TCDB
AT2B1_HUMAN	HTP_003984	ATP	TCDB
AT8A2_HUMAN	HTP_004021	ATP	TCDB
AT8B1_HUMAN	HTP_004149	ATP	TCDB
AT8B3_HUMAN	HTP_004301	ATP	TCDB
VATO_HUMAN	HTP_004346	ATP	TCDB
AT12A_HUMAN	HTP_004517	ATP	TCDB
VA0E1_HUMAN	HTP_004541	ATP	TCDB
AT2B3_HUMAN	HTP_004563	ATP	TCDB
VPP4_HUMAN	HTP_010720	ATP	TCDB
VPP2_HUMAN	HTP_010724	ATP	TCDB
VPP1_HUMAN	HTP_010739	ATP	TCDB
RENR_HUMAN	HTP_010878	ATP	TCDB
ATN1_HUMAN	HTP_160226	ATP	TCDB
VATF_HUMAN	HTP_160656	ATP	TCDB
ATPB_HUMAN	HTP_161117	ATP	TCDB
ATP5H_HUMAN	HTP_161817	ATP	TCDB
ATPA_HUMAN	HTP_162561	ATP	TCDB
ATP5I_HUMAN	HTP_163319	ATP	TCDB
VATG3_HUMAN	HTP_163444	ATP	TCDB
VATC2_HUMAN	HTP_164350	ATP	TCDB
ATPG_HUMAN	HTP_165134	ATP	TCDB
AT5F1_HUMAN	HTP_165321	ATP	TCDB
ATPD_HUMAN	HTP_167387	ATP	TCDB
VATE1_HUMAN	HTP_167623	ATP	TCDB
VATC1_HUMAN	HTP_167770	ATP	TCDB
VATG1_HUMAN	HTP_169088	ATP	TCDB
ATPO_HUMAN	HTP_169615	ATP	TCDB
VATA_HUMAN	HTP_171111	ATP	TCDB
VATH_HUMAN	HTP_171660	ATP	TCDB
ATIF1_HUMAN	HTP_171682	ATP	TCDB
ATP5L_HUMAN	HTP_173156	ATP	TCDB
VATB2_HUMAN	HTP_173960	ATP	TCDB
ATP5J_HUMAN	HTP_174193	ATP	TCDB
CAC1C_HUMAN	HTP_000058	CACN	TCDB
CCG3_HUMAN	HTP_000235	CACN	TCDB
CAC1B_HUMAN	HTP_000641	CACN	TCDB
CAC1S_HUMAN	HTP_000728	CACN	TCDB
CCG7_HUMAN	HTP_000737	CACN	TCDB
CAC1H_HUMAN	HTP_000757	CACN	TCDB
CCG4_HUMAN	HTP_001025	CACN	TCDB
CCG8_HUMAN	HTP_001629	CACN	TCDB
CAC1F_HUMAN	HTP_002100	CACN	TCDB
CAC1A_HUMAN	HTP_002149	CACN	TCDB
CCG2_HUMAN	HTP_002490	CACN	TCDB
CCG5_HUMAN	HTP_002803	CACN	TCDB
CCG1_HUMAN	HTP_003389	CACN	TCDB
CAC1E_HUMAN	HTP_003763	CACN	TCDB
CA2D1_HUMAN	HTP_003930	CACN	TCDB
CAC1D_HUMAN	HTP_003983	CACN	TCDB
CCG6_HUMAN	HTP_004483	CACN	TCDB
CA2D2_HUMAN	HTP_010944	CACN	TCDB
CACB3_HUMAN	HTP_172060	CACN	TCDB
CACB4_HUMAN	HTP_173650	CACN	TCDB
CACB2_HUMAN	HTP_174696	CACN	TCDB
ITA8_HUMAN	HTP_000155	integrin	Membranome
ITA6_HUMAN	HTP_000164	integrin	Membranome
ITAD_HUMAN	HTP_000277	integrin	Membranome
ITAE_HUMAN	HTP_000403	integrin	Membranome
ITAM_HUMAN	HTP_000556	integrin	Membranome
ITA2B_HUMAN	HTP_000815	integrin	Membranome
ITA11_HUMAN	HTP_000816	integrin	Membranome
ITAL_HUMAN	HTP_001043	integrin	Membranome
ITA7_HUMAN	HTP_001058	integrin	Membranome
ITA9_HUMAN	HTP_001123	integrin	Membranome
ITA10_HUMAN	HTP_001148	integrin	Membranome
ITB3_HUMAN	HTP_001417	integrin	Membranome
ITB2_HUMAN	HTP_001418	integrin	Membranome
ITA4_HUMAN	HTP_002121	integrin	Membranome
ITA5_HUMAN	HTP_002196	integrin	Membranome
ITB5_HUMAN	HTP_002526	integrin	Membranome
ITB6_HUMAN	HTP_002589	integrin	Membranome
ITB7_HUMAN	HTP_002671	integrin	Membranome
ITB8_HUMAN	HTP_002673	integrin	Membranome
ITB1_HUMAN	HTP_002967	integrin	Membranome
ITAV_HUMAN	HTP_003524	integrin	Membranome
ITAX_HUMAN	HTP_004308	integrin	Membranome
ITA1_HUMAN	HTP_004309	integrin	Membranome
ITA3_HUMAN	HTP_004502	integrin	Membranome
ITB4_HUMAN	HTP_010101	integrin	Membranome
ITA2_HUMAN	HTP_010986	integrin	Membranome
KCNH1_HUMAN	HTP_000046	KCN	TCDB
KCNH4_HUMAN	HTP_000076	KCN	TCDB
KCNK7_HUMAN	HTP_000077	KCN	TCDB
KCNF1_HUMAN	HTP_000131	KCN	TCDB
KCJ14_HUMAN	HTP_000212	KCN	TCDB
KCNH7_HUMAN	HTP_000301	KCN	TCDB
KCNA3_HUMAN	HTP_000304	KCN	TCDB
KCNKC_HUMAN	HTP_000374	KCN	TCDB
KCNKD_HUMAN	HTP_000375	KCN	TCDB
KCNKA_HUMAN	HTP_000493	KCN	TCDB
KCNJ1_HUMAN	HTP_000639	KCN	TCDB
KCNJ3_HUMAN	HTP_000659	KCN	TCDB
KCNC1_HUMAN	HTP_000668	KCN	TCDB
KCNJ5_HUMAN	HTP_000671	KCN	TCDB
KCNQ2_HUMAN	HTP_000689	KCN	TCDB
KCNQ1_HUMAN	HTP_000738	KCN	TCDB
KCNG2_HUMAN	HTP_000749	KCN	TCDB
KCNE5_HUMAN	HTP_000753	KCN	TCDB
KCND3_HUMAN	HTP_000761	KCN	TCDB
KCJ11_HUMAN	HTP_000885	KCN	TCDB
KCNQ4_HUMAN	HTP_000915	KCN	TCDB
KCNS3_HUMAN	HTP_000945	KCN	TCDB
KCNJ6_HUMAN	HTP_000968	KCN	TCDB
KCNJ4_HUMAN	HTP_000969	KCN	TCDB
KCNC4_HUMAN	HTP_001042	KCN	TCDB
KCNK1_HUMAN	HTP_001052	KCN	TCDB
KCNK6_HUMAN	HTP_001127	KCN	TCDB
KCNA7_HUMAN	HTP_001285	KCN	TCDB
KCNK3_HUMAN	HTP_001460	KCN	TCDB
KCNE1_HUMAN	HTP_001652	KCN	TCDB
KCJ13_HUMAN	HTP_001682	KCN	TCDB
KCND1_HUMAN	HTP_001718	KCN	TCDB
KCNH3_HUMAN	HTP_001741	KCN	TCDB
KCNK4_HUMAN	HTP_001744	KCN	TCDB
KCNA6_HUMAN	HTP_001801	KCN	TCDB
KCNE2_HUMAN	HTP_001843	KCN	TCDB
KCNN1_HUMAN	HTP_001860	KCN	TCDB
KCNB2_HUMAN	HTP_001861	KCN	TCDB
KCNA2_HUMAN	HTP_001988	KCN	TCDB
KCNV2_HUMAN	HTP_002157	KCN	TCDB
KCJ10_HUMAN	HTP_002172	KCN	TCDB
KCNE3_HUMAN	HTP_002238	KCN	TCDB
KCNA4_HUMAN	HTP_002384	KCN	TCDB
KCJ16_HUMAN	HTP_002419	KCN	TCDB
KCMB2_HUMAN	HTP_002486	KCN	TCDB
KCNC2_HUMAN	HTP_002675	KCN	TCDB
KCNS2_HUMAN	HTP_002678	KCN	TCDB
KCNJ8_HUMAN	HTP_002703	KCN	TCDB
KCNA5_HUMAN	HTP_002724	KCN	TCDB
KCNH5_HUMAN	HTP_002750	KCN	TCDB
KCJ12_HUMAN	HTP_002997	KCN	TCDB
KCNB1_HUMAN	HTP_003000	KCN	TCDB
KCNJ2_HUMAN	HTP_003057	KCN	TCDB
KCMB3_HUMAN	HTP_003351	KCN	TCDB
KCNQ3_HUMAN	HTP_003359	KCN	TCDB
KCNKH_HUMAN	HTP_003387	KCN	TCDB
KCNA1_HUMAN	HTP_003526	KCN	TCDB
KCNC3_HUMAN	HTP_003617	KCN	TCDB
KCMB4_HUMAN	HTP_003620	KCN	TCDB
KCNH2_HUMAN	HTP_003951	KCN	TCDB
KCNG3_HUMAN	HTP_003981	KCN	TCDB
KCNN3_HUMAN	HTP_004004	KCN	TCDB
KCNK9_HUMAN	HTP_004109	KCN	TCDB
KCMB1_HUMAN	HTP_004159	KCN	TCDB
KCNK5_HUMAN	HTP_004310	KCN	TCDB
KCNT1_HUMAN	HTP_004396	KCN	TCDB
KCNN2_HUMAN	HTP_004466	KCN	TCDB
KCJ15_HUMAN	HTP_004477	KCN	TCDB
KCNV1_HUMAN	HTP_004547	KCN	TCDB
KCNJ9_HUMAN	HTP_004566	KCN	TCDB
KCA10_HUMAN	HTP_004647	KCN	TCDB
KCNKG_HUMAN	HTP_004714	KCN	TCDB
KCNN4_HUMAN	HTP_004828	KCN	TCDB
KCNG1_HUMAN	HTP_004901	KCN	TCDB
KCND2_HUMAN	HTP_004914	KCN	TCDB
KCNH6_HUMAN	HTP_004935	KCN	TCDB
KCNH8_HUMAN	HTP_004964	KCN	TCDB
KCNG4_HUMAN	HTP_004975	KCN	TCDB
KCNS1_HUMAN	HTP_010760	KCN	TCDB
KCNE4_HUMAN	HTP_010767	KCN	TCDB
KCNKF_HUMAN	HTP_010960	KCN	TCDB
CRFR1_HUMAN	HTP_000004	olfactory	UniProt
TM116_HUMAN	HTP_000037	olfactory	UniProt
OR2W3_HUMAN	HTP_000053	olfactory	UniProt
WFS1_HUMAN	HTP_000082	olfactory	UniProt
PAQR9_HUMAN	HTP_000111	olfactory	UniProt
O11G2_HUMAN	HTP_000119	olfactory	UniProt
OR4E2_HUMAN	HTP_000122	olfactory	UniProt
OR6J1_HUMAN	HTP_000123	olfactory	UniProt
O10G3_HUMAN	HTP_000124	olfactory	UniProt
O11H4_HUMAN	HTP_000127	olfactory	UniProt
TSN19_HUMAN	HTP_000140	olfactory	UniProt
OR9G4_HUMAN	HTP_000159	olfactory	UniProt
OR9I1_HUMAN	HTP_000161	olfactory	UniProt
O10Q1_HUMAN	HTP_000163	olfactory	UniProt
I20RA_HUMAN	HTP_000183	olfactory	UniProt
O6C76_HUMAN	HTP_000194	olfactory	UniProt
O10H2_HUMAN	HTP_000203	olfactory	UniProt
OR2D2_HUMAN	HTP_000226	olfactory	UniProt
EPHB4_HUMAN	HTP_000230	olfactory	UniProt
NTRK1_HUMAN	HTP_000231	olfactory	UniProt
G3ST2_HUMAN	HTP_000244	olfactory	UniProt
O14I1_HUMAN	HTP_000272	olfactory	UniProt
OR4L1_HUMAN	HTP_000286	olfactory	UniProt
OR4KD_HUMAN	HTP_000287	olfactory	UniProt
OR6S1_HUMAN	HTP_000289	olfactory	UniProt
OR5B3_HUMAN	HTP_000292	olfactory	UniProt
O2T12_HUMAN	HTP_000313	olfactory	UniProt
OR5BH_HUMAN	HTP_000328	olfactory	UniProt
NRP1_HUMAN	HTP_000339	olfactory	UniProt
OR1E3_HUMAN	HTP_000369	olfactory	UniProt
CLD25_HUMAN	HTP_000371	olfactory	UniProt
KCNKC_HUMAN	HTP_000374	olfactory	UniProt
CSF1R_HUMAN	HTP_000410	olfactory	UniProt
O10G7_HUMAN	HTP_000466	olfactory	UniProt
O10D4_HUMAN	HTP_000467	olfactory	UniProt
O10G8_HUMAN	HTP_000469	olfactory	UniProt
O10S1_HUMAN	HTP_000470	olfactory	UniProt
O10G4_HUMAN	HTP_000471	olfactory	UniProt
OR4D5_HUMAN	HTP_000472	olfactory	UniProt
OR6T1_HUMAN	HTP_000473	olfactory	UniProt
OR4CC_HUMAN	HTP_000497	olfactory	UniProt
O52B2_HUMAN	HTP_000522	olfactory	UniProt
O52E6_HUMAN	HTP_000523	olfactory	UniProt
O6C74_HUMAN	HTP_000557	olfactory	UniProt
O56B4_HUMAN	HTP_000583	olfactory	UniProt
OR2B6_HUMAN	HTP_000584	olfactory	UniProt
O51B4_HUMAN	HTP_000595	olfactory	UniProt
O51B2_HUMAN	HTP_000596	olfactory	UniProt
O4A16_HUMAN	HTP_000606	olfactory	UniProt
O2AK2_HUMAN	HTP_000610	olfactory	UniProt
PKR2_HUMAN	HTP_000647	olfactory	UniProt
OR2J3_HUMAN	HTP_000651	olfactory	UniProt
O5AC1_HUMAN	HTP_000666	olfactory	UniProt
SYT10_HUMAN	HTP_000683	olfactory	UniProt
OR2LD_HUMAN	HTP_000734	olfactory	UniProt
RTP1_HUMAN	HTP_000774	olfactory	UniProt
O52A1_HUMAN	HTP_000782	olfactory	UniProt
O4F17_HUMAN	HTP_000793	olfactory	UniProt
O11H6_HUMAN	HTP_000794	olfactory	UniProt
OR7A2_HUMAN	HTP_000796	olfactory	UniProt
OR1M1_HUMAN	HTP_000797	olfactory	UniProt
OR7G1_HUMAN	HTP_000798	olfactory	UniProt
O10H5_HUMAN	HTP_000800	olfactory	UniProt
MEGF9_HUMAN	HTP_000827	olfactory	UniProt
OR4K3_HUMAN	HTP_000839	olfactory	UniProt
O51M1_HUMAN	HTP_000849	olfactory	UniProt
O51B6_HUMAN	HTP_000850	olfactory	UniProt
O52D1_HUMAN	HTP_000851	olfactory	UniProt
O51I2_HUMAN	HTP_000852	olfactory	UniProt
OR1Q1_HUMAN	HTP_000854	olfactory	UniProt
OR2W5_HUMAN	HTP_000870	olfactory	UniProt
PLPP2_HUMAN	HTP_000890	olfactory	UniProt
O10J1_HUMAN	HTP_000904	olfactory	UniProt
WNT5A_HUMAN	HTP_000930	olfactory	UniProt
GRIK5_HUMAN	HTP_000936	olfactory	UniProt
O13H1_HUMAN	HTP_000944	olfactory	UniProt
OR7G3_HUMAN	HTP_000948	olfactory	UniProt
OR7G2_HUMAN	HTP_000951	olfactory	UniProt
OR7D4_HUMAN	HTP_000952	olfactory	UniProt
OR4N5_HUMAN	HTP_000959	olfactory	UniProt
FUT1_HUMAN	HTP_000960	olfactory	UniProt
OR9Q1_HUMAN	HTP_000978	olfactory	UniProt
SM34A_HUMAN	HTP_000987	olfactory	UniProt
O12D2_HUMAN	HTP_001019	olfactory	UniProt
OR4D2_HUMAN	HTP_001020	olfactory	UniProt
O10A3_HUMAN	HTP_001021	olfactory	UniProt
O14L1_HUMAN	HTP_001035	olfactory	UniProt
O10J5_HUMAN	HTP_001037	olfactory	UniProt
O14AG_HUMAN	HTP_001038	olfactory	UniProt
O10C1_HUMAN	HTP_001039	olfactory	UniProt
O56A1_HUMAN	HTP_001049	olfactory	UniProt
O11H1_HUMAN	HTP_001053	olfactory	UniProt
OR2D3_HUMAN	HTP_001063	olfactory	UniProt
G6PT2_HUMAN	HTP_001100	olfactory	UniProt
OR2W1_HUMAN	HTP_001103	olfactory	UniProt
O4C46_HUMAN	HTP_001111	olfactory	UniProt
OR9G9_HUMAN	HTP_001113	olfactory	UniProt
O7E24_HUMAN	HTP_001116	olfactory	UniProt
OR8U8_HUMAN	HTP_001121	olfactory	UniProt
OR2F1_HUMAN	HTP_001124	olfactory	UniProt
OR8U9_HUMAN	HTP_001125	olfactory	UniProt
OR5L2_HUMAN	HTP_001137	olfactory	UniProt
OR5DI_HUMAN	HTP_001138	olfactory	UniProt
OR5DD_HUMAN	HTP_001141	olfactory	UniProt
OR4P4_HUMAN	HTP_001144	olfactory	UniProt
OR4CG_HUMAN	HTP_001145	olfactory	UniProt
GPR18_HUMAN	HTP_001160	olfactory	UniProt
O2A14_HUMAN	HTP_001167	olfactory	UniProt
OR8H2_HUMAN	HTP_001245	olfactory	UniProt
O2T10_HUMAN	HTP_001246	olfactory	UniProt
O14K1_HUMAN	HTP_001250	olfactory	UniProt
O13G1_HUMAN	HTP_001251	olfactory	UniProt
O2AJ1_HUMAN	HTP_001252	olfactory	UniProt
OR2G3_HUMAN	HTP_001256	olfactory	UniProt
OR2G2_HUMAN	HTP_001257	olfactory	UniProt
VNRL4_HUMAN	HTP_001267	olfactory	UniProt
OR2B8_HUMAN	HTP_001273	olfactory	UniProt
OR2B3_HUMAN	HTP_001286	olfactory	UniProt
OR5J2_HUMAN	HTP_001294	olfactory	UniProt
O10AG_HUMAN	HTP_001295	olfactory	UniProt
OR2L2_HUMAN	HTP_001297	olfactory	UniProt
OR8U1_HUMAN	HTP_001298	olfactory	UniProt
OR3A3_HUMAN	HTP_001314	olfactory	UniProt
OR1E2_HUMAN	HTP_001341	olfactory	UniProt
O5H14_HUMAN	HTP_001349	olfactory	UniProt
OR3A4_HUMAN	HTP_001354	olfactory	UniProt
OR5K2_HUMAN	HTP_001381	olfactory	UniProt
OR1G1_HUMAN	HTP_001402	olfactory	UniProt
OR2A4_HUMAN	HTP_001412	olfactory	UniProt
OR7AH_HUMAN	HTP_001420	olfactory	UniProt
O2A25_HUMAN	HTP_001426	olfactory	UniProt
OR2S1_HUMAN	HTP_001431	olfactory	UniProt
O52E2_HUMAN	HTP_001454	olfactory	UniProt
TMM59_HUMAN	HTP_001455	olfactory	UniProt
OR6V1_HUMAN	HTP_001467	olfactory	UniProt
OR8D4_HUMAN	HTP_001484	olfactory	UniProt
OR6M1_HUMAN	HTP_001485	olfactory	UniProt
OR4CF_HUMAN	HTP_001490	olfactory	UniProt
O14A2_HUMAN	HTP_001492	olfactory	UniProt
O2AP1_HUMAN	HTP_001534	olfactory	UniProt
OR6C4_HUMAN	HTP_001537	olfactory	UniProt
TMPS7_HUMAN	HTP_001538	olfactory	UniProt
O12D3_HUMAN	HTP_001541	olfactory	UniProt
ADCY3_HUMAN	HTP_001548	olfactory	UniProt
O14CZ_HUMAN	HTP_001551	olfactory	UniProt
OR4D9_HUMAN	HTP_001569	olfactory	UniProt
O51E2_HUMAN	HTP_001570	olfactory	UniProt
OR2T6_HUMAN	HTP_001571	olfactory	UniProt
OPRD_HUMAN	HTP_001577	olfactory	UniProt
SEM7A_HUMAN	HTP_001578	olfactory	UniProt
MFSD5_HUMAN	HTP_001587	olfactory	UniProt
OR2G6_HUMAN	HTP_001596	olfactory	UniProt
OR4F3_HUMAN	HTP_001614	olfactory	UniProt
OR6Q1_HUMAN	HTP_001631	olfactory	UniProt
OR8S1_HUMAN	HTP_001634	olfactory	UniProt
O10AC_HUMAN	HTP_001635	olfactory	UniProt
OR8G5_HUMAN	HTP_001637	olfactory	UniProt
OR2T3_HUMAN	HTP_001640	olfactory	UniProt
O2T11_HUMAN	HTP_001642	olfactory	UniProt
OR2T4_HUMAN	HTP_001643	olfactory	UniProt
OR1P1_HUMAN	HTP_001644	olfactory	UniProt
OR4Q3_HUMAN	HTP_001645	olfactory	UniProt
O2T27_HUMAN	HTP_001646	olfactory	UniProt
O6C70_HUMAN	HTP_001650	olfactory	UniProt
OR1F1_HUMAN	HTP_001654	olfactory	UniProt
O5AC2_HUMAN	HTP_001687	olfactory	UniProt
O13C4_HUMAN	HTP_001707	olfactory	UniProt
O13C2_HUMAN	HTP_001723	olfactory	UniProt
OR1FC_HUMAN	HTP_001726	olfactory	UniProt
O13C5_HUMAN	HTP_001727	olfactory	UniProt
O2AE1_HUMAN	HTP_001728	olfactory	UniProt
OR2W6_HUMAN	HTP_001730	olfactory	UniProt
O4F21_HUMAN	HTP_001733	olfactory	UniProt
AT1A2_HUMAN	HTP_001734	olfactory	UniProt
OR2B2_HUMAN	HTP_001737	olfactory	UniProt
O51I1_HUMAN	HTP_001740	olfactory	UniProt
OR2C1_HUMAN	HTP_001763	olfactory	UniProt
O51S1_HUMAN	HTP_001825	olfactory	UniProt
O51T1_HUMAN	HTP_001826	olfactory	UniProt
O52E1_HUMAN	HTP_001829	olfactory	UniProt
OR4D6_HUMAN	HTP_001831	olfactory	UniProt
O51A2_HUMAN	HTP_001833	olfactory	UniProt
OR2M4_HUMAN	HTP_001841	olfactory	UniProt
OR2M2_HUMAN	HTP_001844	olfactory	UniProt
NCKX4_HUMAN	HTP_001871	olfactory	UniProt
EVA1C_HUMAN	HTP_001889	olfactory	UniProt
PLXA1_HUMAN	HTP_001901	olfactory	UniProt
O10K1_HUMAN	HTP_001925	olfactory	UniProt
O11L1_HUMAN	HTP_001927	olfactory	UniProt
O2T34_HUMAN	HTP_001928	olfactory	UniProt
O10T2_HUMAN	HTP_001929	olfactory	UniProt
OR6Y1_HUMAN	HTP_001932	olfactory	UniProt
OR6P1_HUMAN	HTP_001933	olfactory	UniProt
ERBB3_HUMAN	HTP_001981	olfactory	UniProt
O10R2_HUMAN	HTP_001990	olfactory	UniProt
TAAR5_HUMAN	HTP_001997	olfactory	UniProt
ROBO2_HUMAN	HTP_002008	olfactory	UniProt
OR4E1_HUMAN	HTP_002068	olfactory	UniProt
O52Z1_HUMAN	HTP_002070	olfactory	UniProt
OR2T2_HUMAN	HTP_002071	olfactory	UniProt
OR4S2_HUMAN	HTP_002094	olfactory	UniProt
OR5M9_HUMAN	HTP_002103	olfactory	UniProt
ERBB4_HUMAN	HTP_002104	olfactory	UniProt
O4C45_HUMAN	HTP_002154	olfactory	UniProt
O52K2_HUMAN	HTP_002170	olfactory	UniProt
O52B4_HUMAN	HTP_002171	olfactory	UniProt
OR5L1_HUMAN	HTP_002173	olfactory	UniProt
O52I1_HUMAN	HTP_002175	olfactory	UniProt
OR5DE_HUMAN	HTP_002178	olfactory	UniProt
O4A15_HUMAN	HTP_002188	olfactory	UniProt
OR7D2_HUMAN	HTP_002210	olfactory	UniProt
GP161_HUMAN	HTP_002257	olfactory	UniProt
O10Z1_HUMAN	HTP_002269	olfactory	UniProt
O10J6_HUMAN	HTP_002271	olfactory	UniProt
OR6N1_HUMAN	HTP_002273	olfactory	UniProt
O51V1_HUMAN	HTP_002275	olfactory	UniProt
OR6C6_HUMAN	HTP_002294	olfactory	UniProt
O13C8_HUMAN	HTP_002327	olfactory	UniProt
NK3R_HUMAN	HTP_002371	olfactory	UniProt
OR8H1_HUMAN	HTP_002383	olfactory	UniProt
O2AT4_HUMAN	HTP_002392	olfactory	UniProt
GNRHR_HUMAN	HTP_002396	olfactory	UniProt
OR6K3_HUMAN	HTP_002412	olfactory	UniProt
O10K2_HUMAN	HTP_002424	olfactory	UniProt
CLCN3_HUMAN	HTP_002432	olfactory	UniProt
CXB4_HUMAN	HTP_002450	olfactory	UniProt
O6C65_HUMAN	HTP_002466	olfactory	UniProt
FLRT3_HUMAN	HTP_002478	olfactory	UniProt
O4A47_HUMAN	HTP_002479	olfactory	UniProt
O6C68_HUMAN	HTP_002485	olfactory	UniProt
SEM4C_HUMAN	HTP_002491	olfactory	UniProt
NCAM2_HUMAN	HTP_002508	olfactory	UniProt
O56A3_HUMAN	HTP_002533	olfactory	UniProt
OR5BC_HUMAN	HTP_002538	olfactory	UniProt
OR5B2_HUMAN	HTP_002539	olfactory	UniProt
O52L1_HUMAN	HTP_002593	olfactory	UniProt
O56A4_HUMAN	HTP_002600	olfactory	UniProt
O52E4_HUMAN	HTP_002601	olfactory	UniProt
OR5K4_HUMAN	HTP_002610	olfactory	UniProt
O5AS1_HUMAN	HTP_002620	olfactory	UniProt
OR5H6_HUMAN	HTP_002624	olfactory	UniProt
OR5H2_HUMAN	HTP_002625	olfactory	UniProt
O5AU1_HUMAN	HTP_002627	olfactory	UniProt
OR2Y1_HUMAN	HTP_002628	olfactory	UniProt
CLD22_HUMAN	HTP_002640	olfactory	UniProt
PTPRS_HUMAN	HTP_002642	olfactory	UniProt
O52J3_HUMAN	HTP_002656	olfactory	UniProt
OR5T2_HUMAN	HTP_002663	olfactory	UniProt
FGFR1_HUMAN	HTP_002669	olfactory	UniProt
OR4KH_HUMAN	HTP_002726	olfactory	UniProt
OR5BL_HUMAN	HTP_002758	olfactory	UniProt
O11H7_HUMAN	HTP_002766	olfactory	UniProt
AQP5_HUMAN	HTP_002784	olfactory	UniProt
O52A5_HUMAN	HTP_002795	olfactory	UniProt
FUT2_HUMAN	HTP_002796	olfactory	UniProt
OR6F1_HUMAN	HTP_002855	olfactory	UniProt
OR4D1_HUMAN	HTP_002898	olfactory	UniProt
DRD1_HUMAN	HTP_002902	olfactory	UniProt
OR1C1_HUMAN	HTP_002913	olfactory	UniProt
O56B1_HUMAN	HTP_002941	olfactory	UniProt
O56B2_HUMAN	HTP_002943	olfactory	UniProt
O52N2_HUMAN	HTP_002944	olfactory	UniProt
O10V1_HUMAN	HTP_002945	olfactory	UniProt
OR8I2_HUMAN	HTP_002948	olfactory	UniProt
O5AN1_HUMAN	HTP_002950	olfactory	UniProt
OR4N4_HUMAN	HTP_002953	olfactory	UniProt
O10G9_HUMAN	HTP_002965	olfactory	UniProt
OR6K6_HUMAN	HTP_002985	olfactory	UniProt
OR6B3_HUMAN	HTP_002986	olfactory	UniProt
OR1A1_HUMAN	HTP_002991	olfactory	UniProt
REEP1_HUMAN	HTP_002992	olfactory	UniProt
OR4C5_HUMAN	HTP_002995	olfactory	UniProt
ANO2_HUMAN	HTP_003007	olfactory	UniProt
RTP3_HUMAN	HTP_003030	olfactory	UniProt
OR2C3_HUMAN	HTP_003032	olfactory	UniProt
O52E5_HUMAN	HTP_003086	olfactory	UniProt
OR2A5_HUMAN	HTP_003109	olfactory	UniProt
OR3A2_HUMAN	HTP_003118	olfactory	UniProt
O52N4_HUMAN	HTP_003127	olfactory	UniProt
O51E1_HUMAN	HTP_003131	olfactory	UniProt
OR4DA_HUMAN	HTP_003144	olfactory	UniProt
OR4DB_HUMAN	HTP_003154	olfactory	UniProt
OR5A2_HUMAN	HTP_003164	olfactory	UniProt
OR5MB_HUMAN	HTP_003194	olfactory	UniProt
OR7C2_HUMAN	HTP_003214	olfactory	UniProt
OR5F1_HUMAN	HTP_003216	olfactory	UniProt
OR6A2_HUMAN	HTP_003218	olfactory	UniProt
RTP5_HUMAN	HTP_003222	olfactory	UniProt
ROBO1_HUMAN	HTP_003228	olfactory	UniProt
OR8B2_HUMAN	HTP_003270	olfactory	UniProt
OR6C1_HUMAN	HTP_003272	olfactory	UniProt
OR4C6_HUMAN	HTP_003281	olfactory	UniProt
OR4B1_HUMAN	HTP_003289	olfactory	UniProt
OR4X2_HUMAN	HTP_003290	olfactory	UniProt
O10W1_HUMAN	HTP_003291	olfactory	UniProt
O5AP2_HUMAN	HTP_003293	olfactory	UniProt
OR2H2_HUMAN	HTP_003294	olfactory	UniProt
O51D1_HUMAN	HTP_003295	olfactory	UniProt
O52B6_HUMAN	HTP_003296	olfactory	UniProt
HHAT_HUMAN	HTP_003305	olfactory	UniProt
O13C9_HUMAN	HTP_003320	olfactory	UniProt
OR2K2_HUMAN	HTP_003321	olfactory	UniProt
O13J1_HUMAN	HTP_003322	olfactory	UniProt
OR9A2_HUMAN	HTP_003324	olfactory	UniProt
O2A12_HUMAN	HTP_003325	olfactory	UniProt
OR6B1_HUMAN	HTP_003327	olfactory	UniProt
ITM2C_HUMAN	HTP_003339	olfactory	UniProt
O51B5_HUMAN	HTP_003362	olfactory	UniProt
H6ST1_HUMAN	HTP_003363	olfactory	UniProt
OR4CB_HUMAN	HTP_003386	olfactory	UniProt
OR5T1_HUMAN	HTP_003392	olfactory	UniProt
EXT1_HUMAN	HTP_003422	olfactory	UniProt
OR1D5_HUMAN	HTP_003433	olfactory	UniProt
O5H15_HUMAN	HTP_003459	olfactory	UniProt
OR6B2_HUMAN	HTP_003461	olfactory	UniProt
OR1L1_HUMAN	HTP_003463	olfactory	UniProt
O5AK2_HUMAN	HTP_003466	olfactory	UniProt
OR4A8_HUMAN	HTP_003467	olfactory	UniProt
TM211_HUMAN	HTP_003470	olfactory	UniProt
OR3A1_HUMAN	HTP_003474	olfactory	UniProt
O10G6_HUMAN	HTP_003481	olfactory	UniProt
OR7C1_HUMAN	HTP_003506	olfactory	UniProt
OR6C2_HUMAN	HTP_003537	olfactory	UniProt
SDC4_HUMAN	HTP_003539	olfactory	UniProt
O52M1_HUMAN	HTP_003546	olfactory	UniProt
O52K1_HUMAN	HTP_003550	olfactory	UniProt
OR2V2_HUMAN	HTP_003565	olfactory	UniProt
RTP2_HUMAN	HTP_003588	olfactory	UniProt
OR2A1_HUMAN	HTP_003602	olfactory	UniProt
OR2T1_HUMAN	HTP_003613	olfactory	UniProt
CD82_HUMAN	HTP_003662	olfactory	UniProt
OR8K1_HUMAN	HTP_003668	olfactory	UniProt
OR8BC_HUMAN	HTP_003671	olfactory	UniProt
OR8J2_HUMAN	HTP_003672	olfactory	UniProt
OR2I1_HUMAN	HTP_003690	olfactory	UniProt
OR9A4_HUMAN	HTP_003692	olfactory	UniProt
OR9A1_HUMAN	HTP_003693	olfactory	UniProt
5HT3D_HUMAN	HTP_003723	olfactory	UniProt
OR2V1_HUMAN	HTP_003724	olfactory	UniProt
OR2BB_HUMAN	HTP_003751	olfactory	UniProt
OR8G1_HUMAN	HTP_003758	olfactory	UniProt
OR83P_HUMAN	HTP_003759	olfactory	UniProt
OR5K3_HUMAN	HTP_003806	olfactory	UniProt
OR4A5_HUMAN	HTP_003847	olfactory	UniProt
OR5I1_HUMAN	HTP_003848	olfactory	UniProt
O10D3_HUMAN	HTP_003850	olfactory	UniProt
OR9G1_HUMAN	HTP_003851	olfactory	UniProt
OR5R1_HUMAN	HTP_003853	olfactory	UniProt
O5AK3_HUMAN	HTP_003857	olfactory	UniProt
VN1R1_HUMAN	HTP_003883	olfactory	UniProt
OR2A2_HUMAN	HTP_003912	olfactory	UniProt
UROL1_HUMAN	HTP_003914	olfactory	UniProt
OR5DG_HUMAN	HTP_003923	olfactory	UniProt
OR2L3_HUMAN	HTP_003932	olfactory	UniProt
OR1I1_HUMAN	HTP_003941	olfactory	UniProt
OR4C3_HUMAN	HTP_003947	olfactory	UniProt
O6C75_HUMAN	HTP_003949	olfactory	UniProt
OR1S1_HUMAN	HTP_003976	olfactory	UniProt
JAM1_HUMAN	HTP_003978	olfactory	UniProt
O10H1_HUMAN	HTP_003982	olfactory	UniProt
OR1L3_HUMAN	HTP_003994	olfactory	UniProt
DHRS3_HUMAN	HTP_004011	olfactory	UniProt
O52R1_HUMAN	HTP_004014	olfactory	UniProt
OR5P2_HUMAN	HTP_004029	olfactory	UniProt
KISSR_HUMAN	HTP_004034	olfactory	UniProt
OR4M1_HUMAN	HTP_004039	olfactory	UniProt
OR4K5_HUMAN	HTP_004042	olfactory	UniProt
OR4KE_HUMAN	HTP_004044	olfactory	UniProt
OR2T7_HUMAN	HTP_004045	olfactory	UniProt
O56A5_HUMAN	HTP_004046	olfactory	UniProt
OR1L6_HUMAN	HTP_004057	olfactory	UniProt
O13A1_HUMAN	HTP_004060	olfactory	UniProt
OR1B1_HUMAN	HTP_004061	olfactory	UniProt
OR5C1_HUMAN	HTP_004062	olfactory	UniProt
OR1L8_HUMAN	HTP_004064	olfactory	UniProt
OR1N2_HUMAN	HTP_004065	olfactory	UniProt
O51G1_HUMAN	HTP_004075	olfactory	UniProt
O51G2_HUMAN	HTP_004093	olfactory	UniProt
O2AG2_HUMAN	HTP_004116	olfactory	UniProt
OR2Z1_HUMAN	HTP_004121	olfactory	UniProt
OR6K2_HUMAN	HTP_004135	olfactory	UniProt
OR6N2_HUMAN	HTP_004146	olfactory	UniProt
SC5A8_HUMAN	HTP_004168	olfactory	UniProt
OR6C3_HUMAN	HTP_004207	olfactory	UniProt
O10J4_HUMAN	HTP_004219	olfactory	UniProt
OR6X1_HUMAN	HTP_004221	olfactory	UniProt
O10A6_HUMAN	HTP_004224	olfactory	UniProt
OR5G3_HUMAN	HTP_004226	olfactory	UniProt
O10A7_HUMAN	HTP_004231	olfactory	UniProt
OR4Q2_HUMAN	HTP_004242	olfactory	UniProt
OR7AA_HUMAN	HTP_004272	olfactory	UniProt
OR8J3_HUMAN	HTP_004282	olfactory	UniProt
O52E8_HUMAN	HTP_004294	olfactory	UniProt
OR4K1_HUMAN	HTP_004311	olfactory	UniProt
O10J3_HUMAN	HTP_004315	olfactory	UniProt
LRC26_HUMAN	HTP_004319	olfactory	UniProt
FUT7_HUMAN	HTP_004347	olfactory	UniProt
GP148_HUMAN	HTP_004353	olfactory	UniProt
OR8D2_HUMAN	HTP_004371	olfactory	UniProt
OR9K2_HUMAN	HTP_004395	olfactory	UniProt
O10P1_HUMAN	HTP_004398	olfactory	UniProt
O10AD_HUMAN	HTP_004401	olfactory	UniProt
OR9Q2_HUMAN	HTP_004405	olfactory	UniProt
OR1J4_HUMAN	HTP_004430	olfactory	UniProt
OR1N1_HUMAN	HTP_004431	olfactory	UniProt
OR1J1_HUMAN	HTP_004432	olfactory	UniProt
OR1J2_HUMAN	HTP_004433	olfactory	UniProt
O13F1_HUMAN	HTP_004435	olfactory	UniProt
O13C3_HUMAN	HTP_004437	olfactory	UniProt
OR2J1_HUMAN	HTP_004438	olfactory	UniProt
O11A1_HUMAN	HTP_004439	olfactory	UniProt
OR2H1_HUMAN	HTP_004440	olfactory	UniProt
O51F1_HUMAN	HTP_004463	olfactory	UniProt
OR8D1_HUMAN	HTP_004469	olfactory	UniProt
CNGA4_HUMAN	HTP_004472	olfactory	UniProt
O52H1_HUMAN	HTP_004482	olfactory	UniProt
CNGB1_HUMAN	HTP_004494	olfactory	UniProt
OR5V1_HUMAN	HTP_004512	olfactory	UniProt
OR5A1_HUMAN	HTP_004515	olfactory	UniProt
OR4N2_HUMAN	HTP_004554	olfactory	UniProt
OR4K2_HUMAN	HTP_004559	olfactory	UniProt
OR5W2_HUMAN	HTP_004598	olfactory	UniProt
O51A7_HUMAN	HTP_004601	olfactory	UniProt
O52I2_HUMAN	HTP_004602	olfactory	UniProt
O51F2_HUMAN	HTP_004604	olfactory	UniProt
O51H1_HUMAN	HTP_004606	olfactory	UniProt
O51L1_HUMAN	HTP_004613	olfactory	UniProt
OR8B4_HUMAN	HTP_004616	olfactory	UniProt
OR1D2_HUMAN	HTP_004628	olfactory	UniProt
OR1K1_HUMAN	HTP_004654	olfactory	UniProt
O52W1_HUMAN	HTP_004657	olfactory	UniProt
OR8A1_HUMAN	HTP_004683	olfactory	UniProt
OR4X1_HUMAN	HTP_004688	olfactory	UniProt
OR5T3_HUMAN	HTP_004744	olfactory	UniProt
O14J1_HUMAN	HTP_004758	olfactory	UniProt
OR4S1_HUMAN	HTP_004764	olfactory	UniProt
OR4F6_HUMAN	HTP_004768	olfactory	UniProt
OR1A2_HUMAN	HTP_004778	olfactory	UniProt
OR5M1_HUMAN	HTP_004794	olfactory	UniProt
O5AR1_HUMAN	HTP_004795	olfactory	UniProt
OR5M3_HUMAN	HTP_004796	olfactory	UniProt
OR5M8_HUMAN	HTP_004798	olfactory	UniProt
OR4CD_HUMAN	HTP_004799	olfactory	UniProt
OR8J1_HUMAN	HTP_004801	olfactory	UniProt
OR1F2_HUMAN	HTP_004803	olfactory	UniProt
O51Q1_HUMAN	HTP_004807	olfactory	UniProt
O13D1_HUMAN	HTP_004810	olfactory	UniProt
KCNN4_HUMAN	HTP_004828	olfactory	UniProt
O4F15_HUMAN	HTP_004832	olfactory	UniProt
OR5P3_HUMAN	HTP_004841	olfactory	UniProt
TPBG_HUMAN	HTP_004845	olfactory	UniProt
DAG1_HUMAN	HTP_004855	olfactory	UniProt
O52A4_HUMAN	HTP_004861	olfactory	UniProt
O52P1_HUMAN	HTP_004862	olfactory	UniProt
OR7A5_HUMAN	HTP_004872	olfactory	UniProt
OR8B8_HUMAN	HTP_004874	olfactory	UniProt
O10A5_HUMAN	HTP_004880	olfactory	UniProt
O2AG1_HUMAN	HTP_004881	olfactory	UniProt
O10A2_HUMAN	HTP_004890	olfactory	UniProt
O10A4_HUMAN	HTP_004891	olfactory	UniProt
O10H3_HUMAN	HTP_004919	olfactory	UniProt
O10X1_HUMAN	HTP_004928	olfactory	UniProt
CNGA2_HUMAN	HTP_004942	olfactory	UniProt
STIM2_HUMAN	HTP_004952	olfactory	UniProt
OR8K5_HUMAN	HTP_004971	olfactory	UniProt
OR8K3_HUMAN	HTP_004972	olfactory	UniProt
O52N1_HUMAN	HTP_004973	olfactory	UniProt
O52N5_HUMAN	HTP_004976	olfactory	UniProt
OR5K1_HUMAN	HTP_010004	olfactory	UniProt
OR2A7_HUMAN	HTP_010063	olfactory	UniProt
O2T33_HUMAN	HTP_010108	olfactory	UniProt
OR4M2_HUMAN	HTP_010109	olfactory	UniProt
OR2M5_HUMAN	HTP_010116	olfactory	UniProt
O2T35_HUMAN	HTP_010134	olfactory	UniProt
OR1D4_HUMAN	HTP_010191	olfactory	UniProt
OR4A4_HUMAN	HTP_010197	olfactory	UniProt
RTP4_HUMAN	HTP_010198	olfactory	UniProt
OR2L8_HUMAN	HTP_010199	olfactory	UniProt
O11HC_HUMAN	HTP_010265	olfactory	UniProt
O51A4_HUMAN	HTP_010313	olfactory	UniProt
OR1E1_HUMAN	HTP_010322	olfactory	UniProt
OR2L5_HUMAN	HTP_010330	olfactory	UniProt
OR8H3_HUMAN	HTP_010338	olfactory	UniProt
OR2J2_HUMAN	HTP_010376	olfactory	UniProt
O11H2_HUMAN	HTP_010384	olfactory	UniProt
OR2M7_HUMAN	HTP_010442	olfactory	UniProt
O10H4_HUMAN	HTP_010463	olfactory	UniProt
OR2T8_HUMAN	HTP_010475	olfactory	UniProt
O13C6_HUMAN	HTP_010486	olfactory	UniProt
OR5MA_HUMAN	HTP_010493	olfactory	UniProt
OR2F2_HUMAN	HTP_010501	olfactory	UniProt
O52L2_HUMAN	HTP_010507	olfactory	UniProt
OR2M3_HUMAN	HTP_010527	olfactory	UniProt
OR2T5_HUMAN	HTP_010574	olfactory	UniProt
OR4F5_HUMAN	HTP_010593	olfactory	UniProt
KCE1B_HUMAN	HTP_010613	olfactory	UniProt
I17RD_HUMAN	HTP_010614	olfactory	UniProt
OR1L4_HUMAN	HTP_010618	olfactory	UniProt
SPY4_HUMAN	HTP_010630	olfactory	UniProt
O8G2P_HUMAN	HTP_010633	olfactory	UniProt
OR5H1_HUMAN	HTP_010642	olfactory	UniProt
GFY_HUMAN	HTP_010643	olfactory	UniProt
OR8B3_HUMAN	HTP_010644	olfactory	UniProt
O2T29_HUMAN	HTP_010652	olfactory	UniProt
OR1S2_HUMAN	HTP_010669	olfactory	UniProt
OR4F4_HUMAN	HTP_010685	olfactory	UniProt
OR5H8_HUMAN	HTP_010733	olfactory	UniProt
O12D1_HUMAN	HTP_010738	olfactory	UniProt
O13C7_HUMAN	HTP_010785	olfactory	UniProt
SCNBA_HUMAN	HTP_010795	olfactory	UniProt
PMP22_HUMAN	HTP_010796	olfactory	UniProt
A0A0G2JNH3_HUMAN	HTP_010814	olfactory	UniProt
ARX_HUMAN	HTP_010927	olfactory	UniProt
TREX1_HUMAN	HTP_010942	olfactory	UniProt
PLXA3_HUMAN	HTP_010984	olfactory	UniProt
A0A087WU88_HUMAN	HTP_010988	olfactory	UniProt
CLD16_HUMAN	HTP_010989	olfactory	UniProt
O10G2_HUMAN	HTP_011001	olfactory	UniProt
OR4KF_HUMAN	HTP_011006	olfactory	UniProt
UD2A1_HUMAN	HTP_011011	olfactory	UniProt
CP2F1_HUMAN	HTP_103256	olfactory	UniProt
A0A126GWI2_HUMAN	HTP_152452	olfactory	UniProt
A0A286YEU6_HUMAN	HTP_152459	olfactory	UniProt
A0A2R8Y4L6_HUMAN	HTP_152465	olfactory	UniProt
A0A2R8YED5_HUMAN	HTP_152472	olfactory	UniProt
A0A2R8YEG4_HUMAN	HTP_152473	olfactory	UniProt
A0A2R8YEH3_HUMAN	HTP_152474	olfactory	UniProt
A0A2R8YEV3_HUMAN	HTP_152475	olfactory	UniProt
A0A3B3IT45_HUMAN	HTP_152476	olfactory	UniProt
Q9BZC5_HUMAN	HTP_152500	olfactory	UniProt
UBQL3_HUMAN	HTP_160051	olfactory	UniProt
LHX2_HUMAN	HTP_160054	olfactory	UniProt
FDSCP_HUMAN	HTP_160092	olfactory	UniProt
PRPC_HUMAN	HTP_160144	olfactory	UniProt
OMGP_HUMAN	HTP_160177	olfactory	UniProt
OTX2_HUMAN	HTP_160204	olfactory	UniProt
MYL10_HUMAN	HTP_160402	olfactory	UniProt
CUED2_HUMAN	HTP_160407	olfactory	UniProt
RM23_HUMAN	HTP_160409	olfactory	UniProt
NWD1_HUMAN	HTP_160569	olfactory	UniProt
STAT_HUMAN	HTP_160690	olfactory	UniProt
CITE4_HUMAN	HTP_160788	olfactory	UniProt
DP13B_HUMAN	HTP_160891	olfactory	UniProt
RSPH9_HUMAN	HTP_160892	olfactory	UniProt
CO040_HUMAN	HTP_161603	olfactory	UniProt
PRAX_HUMAN	HTP_161685	olfactory	UniProt
OTX1_HUMAN	HTP_161742	olfactory	UniProt
PRB3_HUMAN	HTP_161999	olfactory	UniProt
DLX6_HUMAN	HTP_162082	olfactory	UniProt
OBP2A_HUMAN	HTP_162449	olfactory	UniProt
HES3_HUMAN	HTP_162491	olfactory	UniProt
LMX1A_HUMAN	HTP_162498	olfactory	UniProt
KR133_HUMAN	HTP_162547	olfactory	UniProt
RAD_HUMAN	HTP_162571	olfactory	UniProt
SLIT2_HUMAN	HTP_162633	olfactory	UniProt
MCIN_HUMAN	HTP_162815	olfactory	UniProt
SPB11_HUMAN	HTP_163088	olfactory	UniProt
FGF17_HUMAN	HTP_163184	olfactory	UniProt
ASCL1_HUMAN	HTP_163199	olfactory	UniProt
SLIT1_HUMAN	HTP_163298	olfactory	UniProt
DCX_HUMAN	HTP_163346	olfactory	UniProt
OMP_HUMAN	HTP_163355	olfactory	UniProt
BTG4_HUMAN	HTP_163379	olfactory	UniProt
FEZF1_HUMAN	HTP_163429	olfactory	UniProt
HTF4_HUMAN	HTP_163455	olfactory	UniProt
EOMES_HUMAN	HTP_163582	olfactory	UniProt
SIX2_HUMAN	HTP_163677	olfactory	UniProt
FGF8_HUMAN	HTP_163733	olfactory	UniProt
PDGFB_HUMAN	HTP_163910	olfactory	UniProt
HEN2_HUMAN	HTP_163954	olfactory	UniProt
BPIB4_HUMAN	HTP_163972	olfactory	UniProt
ARFP2_HUMAN	HTP_164066	olfactory	UniProt
ZIC1_HUMAN	HTP_164106	olfactory	UniProt
PROX1_HUMAN	HTP_164143	olfactory	UniProt
WDR11_HUMAN	HTP_164161	olfactory	UniProt
VATB1_HUMAN	HTP_164224	olfactory	UniProt
SHAN1_HUMAN	HTP_164254	olfactory	UniProt
CSKI2_HUMAN	HTP_164497	olfactory	UniProt
MROH9_HUMAN	HTP_164523	olfactory	UniProt
SIX1_HUMAN	HTP_164566	olfactory	UniProt
PIM3_HUMAN	HTP_164623	olfactory	UniProt
BPIB2_HUMAN	HTP_164814	olfactory	UniProt
RUNX1_HUMAN	HTP_164921	olfactory	UniProt
ZN419_HUMAN	HTP_165133	olfactory	UniProt
NEK10_HUMAN	HTP_165354	olfactory	UniProt
NEU1B_HUMAN	HTP_165364	olfactory	UniProt
TKNK_HUMAN	HTP_165401	olfactory	UniProt
NXNL2_HUMAN	HTP_165530	olfactory	UniProt
ZN423_HUMAN	HTP_165533	olfactory	UniProt
HIS1_HUMAN	HTP_165585	olfactory	UniProt
NR2E1_HUMAN	HTP_165753	olfactory	UniProt
S14L3_HUMAN	HTP_165798	olfactory	UniProt
TOE1_HUMAN	HTP_165802	olfactory	UniProt
APOD_HUMAN	HTP_165988	olfactory	UniProt
WFDC2_HUMAN	HTP_166191	olfactory	UniProt
I2BP1_HUMAN	HTP_166214	olfactory	UniProt
GROA_HUMAN	HTP_166429	olfactory	UniProt
MDM2_HUMAN	HTP_166433	olfactory	UniProt
DUS6_HUMAN	HTP_166487	olfactory	UniProt
ETV1_HUMAN	HTP_166864	olfactory	UniProt
NDRG1_HUMAN	HTP_166959	olfactory	UniProt
FBN1_HUMAN	HTP_167080	olfactory	UniProt
LOX15_HUMAN	HTP_167204	olfactory	UniProt
MYO7A_HUMAN	HTP_167334	olfactory	UniProt
COE1_HUMAN	HTP_167440	olfactory	UniProt
EYA2_HUMAN	HTP_167612	olfactory	UniProt
FTM_HUMAN	HTP_167644	olfactory	UniProt
RELN_HUMAN	HTP_167664	olfactory	UniProt
PROK2_HUMAN	HTP_167670	olfactory	UniProt
DLX2_HUMAN	HTP_167790	olfactory	UniProt
LRRK2_HUMAN	HTP_167808	olfactory	UniProt
TTC8_HUMAN	HTP_167904	olfactory	UniProt
MYCB2_HUMAN	HTP_168109	olfactory	UniProt
TRAF4_HUMAN	HTP_168112	olfactory	UniProt
KIF14_HUMAN	HTP_168135	olfactory	UniProt
HYKK_HUMAN	HTP_168170	olfactory	UniProt
ZN669_HUMAN	HTP_168214	olfactory	UniProt
KIF17_HUMAN	HTP_168304	olfactory	UniProt
BAHD1_HUMAN	HTP_168333	olfactory	UniProt
KALM_HUMAN	HTP_168336	olfactory	UniProt
EFNA2_HUMAN	HTP_168402	olfactory	UniProt
CHD7_HUMAN	HTP_168670	olfactory	UniProt
ZG16B_HUMAN	HTP_168728	olfactory	UniProt
PO5F1_HUMAN	HTP_168772	olfactory	UniProt
TOM40_HUMAN	HTP_168852	olfactory	UniProt
ELK1_HUMAN	HTP_169340	olfactory	UniProt
FA53B_HUMAN	HTP_169452	olfactory	UniProt
ZIC3_HUMAN	HTP_169496	olfactory	UniProt
UBC_HUMAN	HTP_169545	olfactory	UniProt
PAX3_HUMAN	HTP_169918	olfactory	UniProt
GSX2_HUMAN	HTP_170052	olfactory	UniProt
HESX1_HUMAN	HTP_170138	olfactory	UniProt
GLI1_HUMAN	HTP_170277	olfactory	UniProt
NSMF_HUMAN	HTP_170462	olfactory	UniProt
SRF_HUMAN	HTP_170587	olfactory	UniProt
BPIB6_HUMAN	HTP_170610	olfactory	UniProt
NPAS4_HUMAN	HTP_170694	olfactory	UniProt
TFAP4_HUMAN	HTP_170806	olfactory	UniProt
IEX1_HUMAN	HTP_170808	olfactory	UniProt
AL1A3_HUMAN	HTP_170810	olfactory	UniProt
GBB1_HUMAN	HTP_170908	olfactory	UniProt
BPIA1_HUMAN	HTP_170967	olfactory	UniProt
NET4_HUMAN	HTP_170993	olfactory	UniProt
SOX10_HUMAN	HTP_171095	olfactory	UniProt
SPB3_HUMAN	HTP_171130	olfactory	UniProt
ASCL3_HUMAN	HTP_171171	olfactory	UniProt
SYCC_HUMAN	HTP_171461	olfactory	UniProt
PTCRA_HUMAN	HTP_171469	olfactory	UniProt
MUC5A_HUMAN	HTP_171606	olfactory	UniProt
DUS14_HUMAN	HTP_171608	olfactory	UniProt
TNF6B_HUMAN	HTP_171637	olfactory	UniProt
CSF3_HUMAN	HTP_171641	olfactory	UniProt
BC11B_HUMAN	HTP_171654	olfactory	UniProt
IQEC3_HUMAN	HTP_171688	olfactory	UniProt
UNC4_HUMAN	HTP_171824	olfactory	UniProt
NOE1_HUMAN	HTP_172057	olfactory	UniProt
ANS1A_HUMAN	HTP_172095	olfactory	UniProt
PAX7_HUMAN	HTP_172153	olfactory	UniProt
DLX5_HUMAN	HTP_172168	olfactory	UniProt
PLCD1_HUMAN	HTP_172173	olfactory	UniProt
PO6F1_HUMAN	HTP_172271	olfactory	UniProt
PROL4_HUMAN	HTP_172278	olfactory	UniProt
GSTA5_HUMAN	HTP_172413	olfactory	UniProt
ISK14_HUMAN	HTP_172439	olfactory	UniProt
SKI_HUMAN	HTP_172513	olfactory	UniProt
KI13B_HUMAN	HTP_172534	olfactory	UniProt
NRIP2_HUMAN	HTP_172785	olfactory	UniProt
GBG13_HUMAN	HTP_172861	olfactory	UniProt
ATF5_HUMAN	HTP_172909	olfactory	UniProt
ODO1_HUMAN	HTP_173114	olfactory	UniProt
KISS1_HUMAN	HTP_173181	olfactory	UniProt
A14EL_HUMAN	HTP_173380	olfactory	UniProt
NDNF_HUMAN	HTP_173535	olfactory	UniProt
FGF4_HUMAN	HTP_173614	olfactory	UniProt
MYCBP_HUMAN	HTP_173616	olfactory	UniProt
LIPL_HUMAN	HTP_173634	olfactory	UniProt
ORC3_HUMAN	HTP_173819	olfactory	UniProt
KR151_HUMAN	HTP_173985	olfactory	UniProt
CFA69_HUMAN	HTP_174130	olfactory	UniProt
FBLN3_HUMAN	HTP_174184	olfactory	UniProt
SALL1_HUMAN	HTP_174199	olfactory	UniProt
ULK3_HUMAN	HTP_174480	olfactory	UniProt
MYP2_HUMAN	HTP_174513	olfactory	UniProt
GNAL_HUMAN	HTP_174535	olfactory	UniProt
IMA8_HUMAN	HTP_174660	olfactory	UniProt
SIX4_HUMAN	HTP_174691	olfactory	UniProt
SH2D3_HUMAN	HTP_174739	olfactory	UniProt
GON1_HUMAN	HTP_174784	olfactory	UniProt
CP24A_HUMAN	HTP_174819	olfactory	UniProt
BBS1_HUMAN	HTP_174827	olfactory	UniProt
SH3G3_HUMAN	HTP_174926	olfactory	UniProt
ALX4_HUMAN	HTP_175126	olfactory	UniProt
BUD31_HUMAN	HTP_175254	olfactory	UniProt
FGF12_HUMAN	HTP_175257	olfactory	UniProt
ANKUB_HUMAN	HTP_175276	olfactory	UniProt
IGF1_HUMAN	HTP_175286	olfactory	UniProt
SEM3A_HUMAN	HTP_175331	olfactory	UniProt
CBPC1_HUMAN	HTP_175399	olfactory	UniProt
AHNK_HUMAN	HTP_175434	olfactory	UniProt
LDB1_HUMAN	HTP_175486	olfactory	UniProt
ID2_HUMAN	HTP_175552	olfactory	UniProt
A3KN74_HUMAN	HTP_175865	olfactory	UniProt
CBCO1_HUMAN	HTP_176654	olfactory	UniProt
ZN747_HUMAN	HTP_176735	olfactory	UniProt
BPIB3_HUMAN	HTP_176736	olfactory	UniProt
GPX6_HUMAN	HTP_176881	olfactory	UniProt
PKHS1_HUMAN	HTP_200006	olfactory	UniProt
UD2A2_HUMAN	HTP_200115	olfactory	UniProt
A0A126GWB0_HUMAN	HTP_200148	olfactory	UniProt
ORN4C_HUMAN	HTP_200166	olfactory	UniProt
ORM2B_HUMAN	HTP_200183	olfactory	UniProt
O51J1_HUMAN	HTP_200216	olfactory	UniProt
A0A7I2V2S6_HUMAN	HTP_200237	olfactory	UniProt
O5AL1_HUMAN	HTP_200238	olfactory	UniProt
A0A4W9AIG4_HUMAN	HTP_200312	olfactory	UniProt
SCN1B_HUMAN	HTP_000055	SCN	TCDB
SCN7A_HUMAN	HTP_000107	SCN	TCDB
SCN4A_HUMAN	HTP_000482	SCN	TCDB
SCN1A_HUMAN	HTP_000483	SCN	TCDB
SCN3B_HUMAN	HTP_000582	SCN	TCDB
SCNND_HUMAN	HTP_000614	SCN	TCDB
SCNNA_HUMAN	HTP_000617	SCN	TCDB
SCN8A_HUMAN	HTP_001183	SCN	TCDB
SCN3A_HUMAN	HTP_001610	SCN	TCDB
SCN2B_HUMAN	HTP_002021	SCN	TCDB
SCNNG_HUMAN	HTP_002515	SCN	TCDB
SCN4B_HUMAN	HTP_002666	SCN	TCDB
SCNNB_HUMAN	HTP_002695	SCN	TCDB
SCN9A_HUMAN	HTP_003407	SCN	TCDB
SCN5A_HUMAN	HTP_003703	SCN	TCDB
SCNAA_HUMAN	HTP_003729	SCN	TCDB
SCN2A_HUMAN	HTP_010768	SCN	TCDB
SCNBA_HUMAN	HTP_010795	SCN	TCDB
NPT3_HUMAN	HTP_000003	SLC	TCDB
S2611_HUMAN	HTP_000016	SLC	TCDB
S38A4_HUMAN	HTP_000078	SLC	TCDB
ACATN_HUMAN	HTP_000090	SLC	TCDB
LAT3_HUMAN	HTP_000149	SLC	TCDB
S12A3_HUMAN	HTP_000165	SLC	TCDB
GTR10_HUMAN	HTP_000267	SLC	TCDB
S38A6_HUMAN	HTP_000283	SLC	TCDB
ZNT4_HUMAN	HTP_000298	SLC	TCDB
ZNT2_HUMAN	HTP_000302	SLC	TCDB
S26A3_HUMAN	HTP_000303	SLC	TCDB
NAC2_HUMAN	HTP_000305	SLC	TCDB
S22A8_HUMAN	HTP_000312	SLC	TCDB
S22A1_HUMAN	HTP_000411	SLC	TCDB
S22A2_HUMAN	HTP_000412	SLC	TCDB
NPT4_HUMAN	HTP_000415	SLC	TCDB
S29A4_HUMAN	HTP_000429	SLC	TCDB
S12A9_HUMAN	HTP_000455	SLC	TCDB
S19A2_HUMAN	HTP_000490	SLC	TCDB
SL9A9_HUMAN	HTP_000504	SLC	TCDB
S28A3_HUMAN	HTP_000535	SLC	TCDB
GTR6_HUMAN	HTP_000551	SLC	TCDB
S7A13_HUMAN	HTP_000568	SLC	TCDB
S41A1_HUMAN	HTP_000569	SLC	TCDB
S39AE_HUMAN	HTP_000581	SLC	TCDB
SL9A1_HUMAN	HTP_000593	SLC	TCDB
MOT7_HUMAN	HTP_000598	SLC	TCDB
NPT1_HUMAN	HTP_000613	SLC	TCDB
S6A14_HUMAN	HTP_000670	SLC	TCDB
S36A4_HUMAN	HTP_000685	SLC	TCDB
SC6A2_HUMAN	HTP_000690	SLC	TCDB
S13A1_HUMAN	HTP_000696	SLC	TCDB
SC5A6_HUMAN	HTP_000710	SLC	TCDB
SL9A8_HUMAN	HTP_000720	SLC	TCDB
SC6A7_HUMAN	HTP_000829	SLC	TCDB
S39A7_HUMAN	HTP_000863	SLC	TCDB
4F2_HUMAN	HTP_000865	SLC	TCDB
EAA4_HUMAN	HTP_000877	SLC	TCDB
NPT2B_HUMAN	HTP_000883	SLC	TCDB
B3A2_HUMAN	HTP_000911	SLC	TCDB
COPT2_HUMAN	HTP_000918	SLC	TCDB
UT2_HUMAN	HTP_001026	SLC	TCDB
S22AG_HUMAN	HTP_001082	SLC	TCDB
G6PT2_HUMAN	HTP_001100	SLC	TCDB
S40A1_HUMAN	HTP_001142	SLC	TCDB
EAA1_HUMAN	HTP_001168	SLC	TCDB
SATT_HUMAN	HTP_001171	SLC	TCDB
EAA3_HUMAN	HTP_001172	SLC	TCDB
EAA2_HUMAN	HTP_001173	SLC	TCDB
S22A3_HUMAN	HTP_001178	SLC	TCDB
NAC1_HUMAN	HTP_001191	SLC	TCDB
CTR4_HUMAN	HTP_001211	SLC	TCDB
AAAT_HUMAN	HTP_001260	SLC	TCDB
MOT4_HUMAN	HTP_001268	SLC	TCDB
LAT2_HUMAN	HTP_001278	SLC	TCDB
AAA1_HUMAN	HTP_001282	SLC	TCDB
S6A12_HUMAN	HTP_001315	SLC	TCDB
S6A11_HUMAN	HTP_001316	SLC	TCDB
SC6A9_HUMAN	HTP_001317	SLC	TCDB
MOT11_HUMAN	HTP_001323	SLC	TCDB
S35D2_HUMAN	HTP_001343	SLC	TCDB
SAMC_HUMAN	HTP_001348	SLC	TCDB
S4A5_HUMAN	HTP_001358	SLC	TCDB
P3_HUMAN	HTP_001400	SLC	TCDB
S28A1_HUMAN	HTP_001410	SLC	TCDB
ZNT6_HUMAN	HTP_001440	SLC	TCDB
S26A6_HUMAN	HTP_001457	SLC	TCDB
MOT1_HUMAN	HTP_001472	SLC	TCDB
S26A7_HUMAN	HTP_001481	SLC	TCDB
NCKX1_HUMAN	HTP_001498	SLC	TCDB
S22A5_HUMAN	HTP_001503	SLC	TCDB
S27A4_HUMAN	HTP_001507	SLC	TCDB
PM34_HUMAN	HTP_001513	SLC	TCDB
CTR2_HUMAN	HTP_001543	SLC	TCDB
VMAT1_HUMAN	HTP_001567	SLC	TCDB
GTR12_HUMAN	HTP_001572	SLC	TCDB
BAT1_HUMAN	HTP_001593	SLC	TCDB
S35F2_HUMAN	HTP_001624	SLC	TCDB
S39AA_HUMAN	HTP_001661	SLC	TCDB
SC6A8_HUMAN	HTP_001668	SLC	TCDB
S22AB_HUMAN	HTP_001720	SLC	TCDB
S39A9_HUMAN	HTP_001725	SLC	TCDB
S27A6_HUMAN	HTP_001765	SLC	TCDB
MOT6_HUMAN	HTP_001806	SLC	TCDB
MOT5_HUMAN	HTP_001807	SLC	TCDB
S35F3_HUMAN	HTP_001862	SLC	TCDB
SO2A1_HUMAN	HTP_001866	SLC	TCDB
NCKX4_HUMAN	HTP_001871	SLC	TCDB
NCKX2_HUMAN	HTP_001882	SLC	TCDB
SC6A3_HUMAN	HTP_001893	SLC	TCDB
S27A2_HUMAN	HTP_001948	SLC	TCDB
S29A2_HUMAN	HTP_001991	SLC	TCDB
GTR2_HUMAN	HTP_002011	SLC	TCDB
GTR1_HUMAN	HTP_002012	SLC	TCDB
S35E1_HUMAN	HTP_002026	SLC	TCDB
SO2B1_HUMAN	HTP_002037	SLC	TCDB
ADT3_HUMAN	HTP_002050	SLC	TCDB
ADT1_HUMAN	HTP_002052	SLC	TCDB
S17A4_HUMAN	HTP_002067	SLC	TCDB
S23A3_HUMAN	HTP_002098	SLC	TCDB
S20A1_HUMAN	HTP_002112	SLC	TCDB
S22AE_HUMAN	HTP_002158	SLC	TCDB
S4A7_HUMAN	HTP_002183	SLC	TCDB
MCAT_HUMAN	HTP_002211	SLC	TCDB
S26A8_HUMAN	HTP_002230	SLC	TCDB
S29A1_HUMAN	HTP_002245	SLC	TCDB
S39AD_HUMAN	HTP_002250	SLC	TCDB
S35F5_HUMAN	HTP_002262	SLC	TCDB
S39A8_HUMAN	HTP_002296	SLC	TCDB
CTR3_HUMAN	HTP_002308	SLC	TCDB
NRAM1_HUMAN	HTP_002318	SLC	TCDB
ZNT8_HUMAN	HTP_002324	SLC	TCDB
S39A6_HUMAN	HTP_002354	SLC	TCDB
FUCT1_HUMAN	HTP_002399	SLC	TCDB
S22AF_HUMAN	HTP_002410	SLC	TCDB
SL9A3_HUMAN	HTP_002414	SLC	TCDB
S35A5_HUMAN	HTP_002436	SLC	TCDB
S12A2_HUMAN	HTP_002439	SLC	TCDB
S26A1_HUMAN	HTP_002447	SLC	TCDB
S22A7_HUMAN	HTP_002483	SLC	TCDB
SO3A1_HUMAN	HTP_002484	SLC	TCDB
XCT_HUMAN	HTP_002497	SLC	TCDB
S13A4_HUMAN	HTP_002498	SLC	TCDB
SO1B1_HUMAN	HTP_002546	SLC	TCDB
S17A5_HUMAN	HTP_002565	SLC	TCDB
SO1A2_HUMAN	HTP_002582	SLC	TCDB
SC6A1_HUMAN	HTP_002606	SLC	TCDB
S19A1_HUMAN	HTP_002636	SLC	TCDB
UT1_HUMAN	HTP_002644	SLC	TCDB
S36A1_HUMAN	HTP_002660	SLC	TCDB
S19A3_HUMAN	HTP_002722	SLC	TCDB
SC5A4_HUMAN	HTP_002733	SLC	TCDB
VGLU1_HUMAN	HTP_002772	SLC	TCDB
GTR11_HUMAN	HTP_002773	SLC	TCDB
VGLU2_HUMAN	HTP_002774	SLC	TCDB
S12A7_HUMAN	HTP_002821	SLC	TCDB
S35B4_HUMAN	HTP_002836	SLC	TCDB
S12A4_HUMAN	HTP_002839	SLC	TCDB
ZNT5_HUMAN	HTP_002854	SLC	TCDB
YLAT1_HUMAN	HTP_002857	SLC	TCDB
GHC2_HUMAN	HTP_002875	SLC	TCDB
S39A5_HUMAN	HTP_002896	SLC	TCDB
SLC31_HUMAN	HTP_002900	SLC	TCDB
S35B2_HUMAN	HTP_002970	SLC	TCDB
ZNT7_HUMAN	HTP_002975	SLC	TCDB
GLUT4_HUMAN	HTP_002978	SLC	TCDB
NPT2C_HUMAN	HTP_002981	SLC	TCDB
S39AC_HUMAN	HTP_003017	SLC	TCDB
S35D1_HUMAN	HTP_003029	SLC	TCDB
S15A2_HUMAN	HTP_003059	SLC	TCDB
S27A5_HUMAN	HTP_003061	SLC	TCDB
SC5A1_HUMAN	HTP_003090	SLC	TCDB
SC5A7_HUMAN	HTP_003124	SLC	TCDB
ORNT2_HUMAN	HTP_003135	SLC	TCDB
EAA5_HUMAN	HTP_003149	SLC	TCDB
SO4A1_HUMAN	HTP_003167	SLC	TCDB
S39A2_HUMAN	HTP_003186	SLC	TCDB
SC6A6_HUMAN	HTP_003189	SLC	TCDB
GTR8_HUMAN	HTP_003217	SLC	TCDB
S4A10_HUMAN	HTP_003220	SLC	TCDB
B3AT_HUMAN	HTP_003229	SLC	TCDB
SC5A5_HUMAN	HTP_003244	SLC	TCDB
MOT10_HUMAN	HTP_003262	SLC	TCDB
S27A3_HUMAN	HTP_003278	SLC	TCDB
MOT2_HUMAN	HTP_003279	SLC	TCDB
MOT3_HUMAN	HTP_003284	SLC	TCDB
GHC1_HUMAN	HTP_003330	SLC	TCDB
ZNT3_HUMAN	HTP_003371	SLC	TCDB
MOT8_HUMAN	HTP_003388	SLC	TCDB
S35A4_HUMAN	HTP_003402	SLC	TCDB
B3A3_HUMAN	HTP_003439	SLC	TCDB
SPX3_HUMAN	HTP_003460	SLC	TCDB
SL9A7_HUMAN	HTP_003494	SLC	TCDB
GTR14_HUMAN	HTP_003500	SLC	TCDB
NTCP2_HUMAN	HTP_003516	SLC	TCDB
S6A13_HUMAN	HTP_003529	SLC	TCDB
MYCT_HUMAN	HTP_003549	SLC	TCDB
S13A2_HUMAN	HTP_003552	SLC	TCDB
S35A1_HUMAN	HTP_003598	SLC	TCDB
SC5A2_HUMAN	HTP_003599	SLC	TCDB
S35A2_HUMAN	HTP_003601	SLC	TCDB
S28A2_HUMAN	HTP_003612	SLC	TCDB
NTCP_HUMAN	HTP_003634	SLC	TCDB
VMAT2_HUMAN	HTP_003637	SLC	TCDB
S35B1_HUMAN	HTP_003640	SLC	TCDB
SL9A6_HUMAN	HTP_003710	SLC	TCDB
S26A4_HUMAN	HTP_003721	SLC	TCDB
GTR5_HUMAN	HTP_003778	SLC	TCDB
S35E3_HUMAN	HTP_003800	SLC	TCDB
S26A9_HUMAN	HTP_003894	SLC	TCDB
S39A3_HUMAN	HTP_003902	SLC	TCDB
S38A2_HUMAN	HTP_003928	SLC	TCDB
NTCP4_HUMAN	HTP_003933	SLC	TCDB
NAC3_HUMAN	HTP_003969	SLC	TCDB
S12A5_HUMAN	HTP_003990	SLC	TCDB
LAT1_HUMAN	HTP_004001	SLC	TCDB
S22A9_HUMAN	HTP_004024	SLC	TCDB
S23A2_HUMAN	HTP_004077	SLC	TCDB
GTR9_HUMAN	HTP_004083	SLC	TCDB
G6PT3_HUMAN	HTP_004155	SLC	TCDB
NCKX3_HUMAN	HTP_004156	SLC	TCDB
SC5A8_HUMAN	HTP_004168	SLC	TCDB
S12A6_HUMAN	HTP_004205	SLC	TCDB
S22AI_HUMAN	HTP_004243	SLC	TCDB
S26A2_HUMAN	HTP_004263	SLC	TCDB
SL9A2_HUMAN	HTP_004274	SLC	TCDB
S12A1_HUMAN	HTP_004339	SLC	TCDB
SO5A1_HUMAN	HTP_004356	SLC	TCDB
S38A3_HUMAN	HTP_004421	SLC	TCDB
S22A4_HUMAN	HTP_004423	SLC	TCDB
VGLU3_HUMAN	HTP_004442	SLC	TCDB
S22AC_HUMAN	HTP_004460	SLC	TCDB
SO1B3_HUMAN	HTP_004486	SLC	TCDB
NPT2A_HUMAN	HTP_004555	SLC	TCDB
S39A1_HUMAN	HTP_004567	SLC	TCDB
SL9A5_HUMAN	HTP_004605	SLC	TCDB
SC6A4_HUMAN	HTP_004640	SLC	TCDB
S13A3_HUMAN	HTP_004690	SLC	TCDB
ADT2_HUMAN	HTP_004691	SLC	TCDB
S38A1_HUMAN	HTP_004698	SLC	TCDB
SC6A5_HUMAN	HTP_004715	SLC	TCDB
S15A3_HUMAN	HTP_004740	SLC	TCDB
S4A4_HUMAN	HTP_004791	SLC	TCDB
YLAT2_HUMAN	HTP_004833	SLC	TCDB
S15A4_HUMAN	HTP_004849	SLC	TCDB
B3A4_HUMAN	HTP_004854	SLC	TCDB
SO1C1_HUMAN	HTP_004922	SLC	TCDB
S22AH_HUMAN	HTP_004925	SLC	TCDB
S35E2_HUMAN	HTP_004945	SLC	TCDB
S20A2_HUMAN	HTP_004956	SLC	TCDB
S35A3_HUMAN	HTP_004966	SLC	TCDB
VACHT_HUMAN	HTP_010626	SLC	TCDB
GTR3_HUMAN	HTP_010657	SLC	TCDB
ZNT1_HUMAN	HTP_010723	SLC	TCDB
MPCP_HUMAN	HTP_010754	SLC	TCDB
S15A1_HUMAN	HTP_010770	SLC	TCDB
S39A4_HUMAN	HTP_010910	SLC	TCDB
S23A1_HUMAN	HTP_010966	SLC	TCDB
SC5A3_HUMAN	HTP_010971	SLC	TCDB
S4A11_HUMAN	HTP_010991	SLC	TCDB
MFRN2_HUMAN	HTP_160189	SLC	TCDB
M2OM_HUMAN	HTP_160706	SLC	TCDB
CMC1_HUMAN	HTP_163212	SLC	TCDB
DIC_HUMAN	HTP_163399	SLC	TCDB
CMC2_HUMAN	HTP_164278	SLC	TCDB
GDC_HUMAN	HTP_165693	SLC	TCDB
TXTP_HUMAN	HTP_167572	SLC	TCDB
NHRF2_HUMAN	HTP_167791	SLC	TCDB
ORNT1_HUMAN	HTP_169909	SLC	TCDB
UCP4_HUMAN	HTP_173264	SLC	TCDB
ODC_HUMAN	HTP_174096	SLC	TCDB
UCP5_HUMAN	HTP_174589	SLC	TCDB
COP1_HUMAN	HTP_176722	SLC	TCDB
SL7A1_HUMAN	HTP_200112	SLC	TCDB

## Sheet: STable 8 - benchmark2 (families
Uniprot_ID	HTP_ID	source	numTM	Set
AA2AR_HUMAN	HTP_000387	CATH	7	Rhodopsin
CXCR4_HUMAN	HTP_003908	CATH	7	Rhodopsin
DRD3_HUMAN	HTP_010979	CATH	7	Rhodopsin
ACM2_HUMAN	HTP_004373	CATH	7	Rhodopsin
OPRX_HUMAN	HTP_000263	CATH	7	Rhodopsin
SMO_HUMAN	HTP_002221	CATH	7	Rhodopsin
GLR_HUMAN	HTP_001703	CATH	7	Rhodopsin
CCR9_HUMAN	HTP_003169	CATH	7	Rhodopsin
AA1R_HUMAN	HTP_003576	CATH	7	Rhodopsin
5HT1B_HUMAN	HTP_002880	CATH	7	Rhodopsin
CCR2_HUMAN	HTP_004296	CATH	7	Rhodopsin
CNR2_HUMAN	HTP_001378	CATH	7	Rhodopsin
ACM1_HUMAN	HTP_000895	CATH	7	Rhodopsin
NTR1_HUMAN	HTP_001937	CATH	7	Rhodopsin
DRD2_HUMAN	HTP_001673	CATH	7	Rhodopsin
AGTR1_HUMAN	HTP_000721	CATH	7	Rhodopsin
NK1R_HUMAN	HTP_002472	CATH	7	Rhodopsin
OPRK_HUMAN	HTP_000251	CATH	7	Rhodopsin
LTC4S_HUMAN	HTP_001788	CATH	4	eicosanoid/glutathione metabolism-like domain
AL5AP_HUMAN	HTP_004725	CATH	4	eicosanoid/glutathione metabolism-like domain
PTGES_HUMAN	HTP_000628	CATH	4	eicosanoid/glutathione metabolism-like domain
PLM_HUMAN	HTP_004229	CATH	1	single helix bin
ATNG_HUMAN	HTP_004369	CATH	1	single helix bin
GLRA1_HUMAN	HTP_001237	CATH	4	Neurotransmitter-gated ion-channel
ACHA4_HUMAN	HTP_001261	CATH	4	Neurotransmitter-gated ion-channel
ACHA7_HUMAN	HTP_003831	CATH	4	Neurotransmitter-gated ion-channel
GBRB3_HUMAN	HTP_004717	CATH	4	Neurotransmitter-gated ion-channel
GLRA3_HUMAN	HTP_002612	CATH	4	Neurotransmitter-gated ion-channel
GBRA5_HUMAN	HTP_003185	CATH	4	Neurotransmitter-gated ion-channel
GBRA1_HUMAN	HTP_002957	CATH	4	Neurotransmitter-gated ion-channel
MDR1_HUMAN	HTP_001206	TCDB	12	ABC_1
ABCBB_HUMAN	HTP_000743	TCDB	12	ABC_1
MDR3_HUMAN	HTP_003187	TCDB	12	ABC_1
MRP8_HUMAN	HTP_200103	TCDB	12	ABC_1
MRP9_HUMAN	HTP_000044	TCDB	12	ABC_1
MRP4_HUMAN	HTP_000924	TCDB	12	ABC_1
MRP5_HUMAN	HTP_000404	TCDB	12	ABC_1
ABCBA_HUMAN	HTP_004818	TCDB/CATH	6	ABC_2
ABCB7_HUMAN	HTP_001963	TCDB	6	ABC_2
MITOS_HUMAN	HTP_200352	TCDB	6	ABC_2
ABCG1_HUMAN	HTP_000013	TCDB	6	ABC_2
ABCG4_HUMAN	HTP_000505	TCDB	6	ABC_2
ABCG5_HUMAN	HTP_000546	TCDB	6	ABC_2
MRP1_HUMAN	HTP_000014	TCDB	15	ABC_3
MRP7_HUMAN	HTP_000152	TCDB	15	ABC_3
MRP2_HUMAN	HTP_001796	TCDB	15	ABC_3
MRP3_HUMAN	HTP_000923	TCDB	15	ABC_3
MRP6_HUMAN	HTP_000047	TCDB	15	ABC_3
ABCC8_HUMAN	HTP_004223	TCDB	15	ABC_3
ABCC9_HUMAN	HTP_000826	TCDB	15	ABC_3
AQP9_HUMAN	HTP_001098	UniProt	6	Aquaporin
AQP8_HUMAN	HTP_001300	UniProt	6	Aquaporin
AQP4_HUMAN	HTP_004265	UniProt/CATH	6	Aquaporin
AQP6_HUMAN	HTP_002717	UniProt	6	Aquaporin
AQP5_HUMAN	HTP_002784	UniProt/CATH	6	Aquaporin
AQP1_HUMAN	HTP_000977	UniProt/CATH	6	Aquaporin
AQP2_HUMAN	HTP_001597	UniProt/CATH	6	Aquaporin
AQP7_HUMAN	HTP_003996	UniProt/CATH	6	Aquaporin
AQP10_HUMAN	HTP_003106	UniProt/CATH	6	Aquaporin
AQP73_HUMAN	HTP_000566	UniProt	6	Aquaporin
AQP3_HUMAN	HTP_004634	UniProt	6	Aquaporin
AT10A_HUMAN	HTP_002706	TCDB	10	ATP_1
AT10B_HUMAN	HTP_001221	TCDB	10	ATP_1
AT12A_HUMAN	HTP_004517	TCDB	10	ATP_1
AT1A2_HUMAN	HTP_001734	TCDB	10	ATP_1
AT1A3_HUMAN	HTP_001433	TCDB	10	ATP_1
AT1A4_HUMAN	HTP_000326	TCDB	10	ATP_1
AT2A1_HUMAN	HTP_003826	TCDB	10	ATP_1
AT2B1_HUMAN	HTP_003984	TCDB	10	ATP_1
AT2B2_HUMAN	HTP_000382	TCDB	10	ATP_1
AT2B3_HUMAN	HTP_004563	TCDB	10	ATP_1
AT2B4_HUMAN	HTP_002357	TCDB	10	ATP_1
ATP4A_HUMAN	HTP_003245	TCDB	10	ATP_1
AT8A1_HUMAN	HTP_003945	TCDB	10	ATP_1
AT8A2_HUMAN	HTP_004021	TCDB	10	ATP_1
AT8B1_HUMAN	HTP_004149	TCDB	10	ATP_1
AT8B2_HUMAN	HTP_003062	TCDB	10	ATP_1
AT8B3_HUMAN	HTP_004301	TCDB	10	ATP_1
AT8B4_HUMAN	HTP_003628	TCDB	10	ATP_1
ATP9A_HUMAN	HTP_003405	TCDB	10	ATP_1
ATP9B_HUMAN	HTP_003607	TCDB	10	ATP_1
CCG1_HUMAN	HTP_003389	TCDB	4	CACN_2
CCG2_HUMAN	HTP_002490	TCDB	4	CACN_2
CCG3_HUMAN	HTP_000235	TCDB	4	CACN_2
CCG4_HUMAN	HTP_001025	TCDB	4	CACN_2
CCG5_HUMAN	HTP_002803	TCDB	4	CACN_2
CCG7_HUMAN	HTP_000737	TCDB	4	CACN_2
ITA1_HUMAN	HTP_004309	Membranome	1	Integrin
ITA10_HUMAN	HTP_001148	Membranome	1	Integrin
ITA11_HUMAN	HTP_000816	Membranome	1	Integrin
ITA2_HUMAN	HTP_010986	Membranome	1	Integrin
ITA3_HUMAN	HTP_004502	Membranome	1	Integrin
ITA4_HUMAN	HTP_002121	Membranome	1	Integrin
ITA5_HUMAN	HTP_002196	Membranome	1	Integrin
ITA6_HUMAN	HTP_000164	Membranome	1	Integrin
ITA7_HUMAN	HTP_001058	Membranome	1	Integrin
ITA8_HUMAN	HTP_000155	Membranome	1	Integrin
ITA9_HUMAN	HTP_001123	Membranome	1	Integrin
ITAD_HUMAN	HTP_000277	Membranome	1	Integrin
ITAE_HUMAN	HTP_000403	Membranome	1	Integrin
ITA2B_HUMAN	HTP_000815	Membranome /CATH	1	Integrin
ITAL_HUMAN	HTP_001043	Membranome /CATH	1	Integrin
ITAM_HUMAN	HTP_000556	Membranome	1	Integrin
ITAV_HUMAN	HTP_003524	Membranome	1	Integrin
ITAX_HUMAN	HTP_004308	Membranome	1	Integrin
ITB1_HUMAN	HTP_002967	Membranome	1	Integrin
ITB2_HUMAN	HTP_001418	Membranome /CATH	1	Integrin
ITB3_HUMAN	HTP_001417	Membranome /CATH	1	Integrin
ITB5_HUMAN	HTP_002526	Membranome	1	Integrin
ITB6_HUMAN	HTP_002589	Membranome	1	Integrin
ITB7_HUMAN	HTP_002671	Membranome	1	Integrin
ITB8_HUMAN	HTP_002673	Membranome	1	Integrin
KCA10_HUMAN	HTP_004647	TCDB	6	KCN_1
KCNA2_HUMAN	HTP_001988	TCDB	6	KCN_1
KCNA3_HUMAN	HTP_000304	TCDB	6	KCN_1
KCNA6_HUMAN	HTP_001801	TCDB	6	KCN_1
KCNA7_HUMAN	HTP_001285	TCDB	6	KCN_1
KCNC1_HUMAN	HTP_000668	TCDB	6	KCN_1
KCNF1_HUMAN	HTP_000131	TCDB	6	KCN_1
KCNG1_HUMAN	HTP_004901	TCDB	6	KCN_1
KCNG2_HUMAN	HTP_000749	TCDB	6	KCN_1
KCNG3_HUMAN	HTP_003981	TCDB	6	KCN_1
KCNG4_HUMAN	HTP_004975	TCDB	6	KCN_1
KCNS1_HUMAN	HTP_010760	TCDB	6	KCN_1
KCNS2_HUMAN	HTP_002678	TCDB	6	KCN_1
KCNS3_HUMAN	HTP_000945	TCDB	6	KCN_1
KCNV1_HUMAN	HTP_004547	TCDB	6	KCN_1
KCNV2_HUMAN	HTP_002157	TCDB	6	KCN_1
KCNJ1_HUMAN	HTP_000639	TCDB	2	KCN_3
KCJ10_HUMAN	HTP_002172	TCDB	2	KCN_3
KCJ11_HUMAN	HTP_000885	TCDB/CATH	2	KCN_3
KCJ12_HUMAN	HTP_002997	TCDB	2	KCN_3
KCJ13_HUMAN	HTP_001682	TCDB	2	KCN_3
KCJ14_HUMAN	HTP_000212	TCDB	2	KCN_3
KCJ15_HUMAN	HTP_004477	TCDB	2	KCN_3
KCJ16_HUMAN	HTP_002419	TCDB	2	KCN_3
KCNJ2_HUMAN	HTP_003057	TCDB	2	KCN_3
KCNJ3_HUMAN	HTP_000659	TCDB	2	KCN_3
KCNJ4_HUMAN	HTP_000969	TCDB	2	KCN_3
KCNJ5_HUMAN	HTP_000671	TCDB	2	KCN_3
KCNJ6_HUMAN	HTP_000968	TCDB	2	KCN_3
KCNJ8_HUMAN	HTP_002703	TCDB	2	KCN_3
KCNJ9_HUMAN	HTP_004566	TCDB	2	KCN_3
KCMB1_HUMAN	HTP_004159	TCDB	2	KCN_3
KCMB2_HUMAN	HTP_002486	TCDB	2	KCN_3
KCMB4_HUMAN	HTP_003620	TCDB	2	KCN_3
CRFR1_HUMAN	HTP_000004	UniProt/CATH	7	Olfactory
OR2W3_HUMAN	HTP_000053	UniProt	7	Olfactory
OR6J1_HUMAN	HTP_000123	UniProt	7	Olfactory
O10G3_HUMAN	HTP_000124	UniProt	7	Olfactory
OR9I1_HUMAN	HTP_000161	UniProt	7	Olfactory
O10Q1_HUMAN	HTP_000163	UniProt	7	Olfactory
O10H2_HUMAN	HTP_000203	UniProt	7	Olfactory
OR2D2_HUMAN	HTP_000226	UniProt	7	Olfactory
OR4L1_HUMAN	HTP_000286	UniProt	7	Olfactory
OR4KD_HUMAN	HTP_000287	UniProt	7	Olfactory
OR6S1_HUMAN	HTP_000289	UniProt	7	Olfactory
O10G7_HUMAN	HTP_000466	UniProt	7	Olfactory
O10D4_HUMAN	HTP_000467	UniProt	7	Olfactory
O10G8_HUMAN	HTP_000469	UniProt	7	Olfactory
O10G4_HUMAN	HTP_000471	UniProt	7	Olfactory
OR4D5_HUMAN	HTP_000472	UniProt	7	Olfactory
O52B2_HUMAN	HTP_000522	UniProt	7	Olfactory
O52E6_HUMAN	HTP_000523	UniProt	7	Olfactory
O6C74_HUMAN	HTP_000557	UniProt	7	Olfactory
O56B4_HUMAN	HTP_000583	UniProt	7	Olfactory
OR2B6_HUMAN	HTP_000584	UniProt	7	Olfactory
O51B2_HUMAN	HTP_000596	UniProt	7	Olfactory
O4A16_HUMAN	HTP_000606	UniProt	7	Olfactory
PKR2_HUMAN	HTP_000647	UniProt	7	Olfactory
OR2J3_HUMAN	HTP_000651	UniProt	7	Olfactory
OR2LD_HUMAN	HTP_000734	UniProt	7	Olfactory
O52A1_HUMAN	HTP_000782	UniProt	7	Olfactory
O4F17_HUMAN	HTP_000793	UniProt	7	Olfactory
OR1M1_HUMAN	HTP_000797	UniProt	7	Olfactory
O10H5_HUMAN	HTP_000800	UniProt	7	Olfactory
OR4K3_HUMAN	HTP_000839	UniProt	7	Olfactory
O51B6_HUMAN	HTP_000850	UniProt	7	Olfactory
OR1Q1_HUMAN	HTP_000854	UniProt	7	Olfactory
OR7G3_HUMAN	HTP_000948	UniProt	7	Olfactory
OR7G2_HUMAN	HTP_000951	UniProt	7	Olfactory
OR7D4_HUMAN	HTP_000952	UniProt	7	Olfactory
OR4N5_HUMAN	HTP_000959	UniProt	7	Olfactory
OR9Q1_HUMAN	HTP_000978	UniProt	7	Olfactory
O10A3_HUMAN	HTP_001021	UniProt	7	Olfactory
O14L1_HUMAN	HTP_001035	UniProt	7	Olfactory
O10C1_HUMAN	HTP_001039	UniProt	7	Olfactory
OR2D3_HUMAN	HTP_001063	UniProt	7	Olfactory
OR2W1_HUMAN	HTP_001103	UniProt	7	Olfactory
O7E24_HUMAN	HTP_001116	UniProt	7	Olfactory
OR2F1_HUMAN	HTP_001124	UniProt	7	Olfactory
OR8U9_HUMAN	HTP_001125	UniProt	7	Olfactory
OR5DD_HUMAN	HTP_001141	UniProt	7	Olfactory
OR4CG_HUMAN	HTP_001145	UniProt	7	Olfactory
GPR18_HUMAN	HTP_001160	UniProt	7	Olfactory
O2A14_HUMAN	HTP_001167	UniProt	7	Olfactory
O2T10_HUMAN	HTP_001246	UniProt	7	Olfactory
OR2B8_HUMAN	HTP_001273	UniProt	7	Olfactory
O10AG_HUMAN	HTP_001295	UniProt	7	Olfactory
OR2L2_HUMAN	HTP_001297	UniProt	7	Olfactory
OR7AH_HUMAN	HTP_001420	UniProt	7	Olfactory
O2A25_HUMAN	HTP_001426	UniProt	7	Olfactory
OR2S1_HUMAN	HTP_001431	UniProt	7	Olfactory
OR8D4_HUMAN	HTP_001484	UniProt	7	Olfactory
OR6M1_HUMAN	HTP_001485	UniProt	7	Olfactory
OR4CF_HUMAN	HTP_001490	UniProt	7	Olfactory
O2AP1_HUMAN	HTP_001534	UniProt	7	Olfactory
OR6C4_HUMAN	HTP_001537	UniProt	7	Olfactory
O12D3_HUMAN	HTP_001541	UniProt	7	Olfactory
O14CZ_HUMAN	HTP_001551	UniProt	7	Olfactory
O51E2_HUMAN	HTP_001570	UniProt	7	Olfactory
OPRD_HUMAN	HTP_001577	UniProt/CATH	7	Olfactory
OR2G6_HUMAN	HTP_001596	UniProt	7	Olfactory
OR8S1_HUMAN	HTP_001634	UniProt	7	Olfactory
OR2T3_HUMAN	HTP_001640	UniProt	7	Olfactory
OR2T4_HUMAN	HTP_001643	UniProt	7	Olfactory
OR1P1_HUMAN	HTP_001644	UniProt	7	Olfactory
OR4Q3_HUMAN	HTP_001645	UniProt	7	Olfactory
O2T27_HUMAN	HTP_001646	UniProt	7	Olfactory
O13C2_HUMAN	HTP_001723	UniProt	7	Olfactory
OR1FC_HUMAN	HTP_001726	UniProt	7	Olfactory
O4F21_HUMAN	HTP_001733	UniProt	7	Olfactory
O51I1_HUMAN	HTP_001740	UniProt	7	Olfactory
OR2C1_HUMAN	HTP_001763	UniProt	7	Olfactory
O51T1_HUMAN	HTP_001826	UniProt	7	Olfactory
O11L1_HUMAN	HTP_001927	UniProt	7	Olfactory
O2T34_HUMAN	HTP_001928	UniProt	7	Olfactory
OR6Y1_HUMAN	HTP_001932	UniProt	7	Olfactory
TAAR5_HUMAN	HTP_001997	UniProt	7	Olfactory
OR2T2_HUMAN	HTP_002071	UniProt	7	Olfactory
OR4S2_HUMAN	HTP_002094	UniProt	7	Olfactory
O52I1_HUMAN	HTP_002175	UniProt	7	Olfactory
O4A15_HUMAN	HTP_002188	UniProt	7	Olfactory
GP161_HUMAN	HTP_002257	UniProt	7	Olfactory
O10Z1_HUMAN	HTP_002269	UniProt	7	Olfactory
OR6N1_HUMAN	HTP_002273	UniProt	7	Olfactory
OR6C6_HUMAN	HTP_002294	UniProt	7	Olfactory
NK3R_HUMAN	HTP_002371	UniProt	7	Olfactory
O2AT4_HUMAN	HTP_002392	UniProt	7	Olfactory
GNRHR_HUMAN	HTP_002396	UniProt	7	Olfactory
O6C65_HUMAN	HTP_002466	UniProt	7	Olfactory
O56A3_HUMAN	HTP_002533	UniProt	7	Olfactory
O52E4_HUMAN	HTP_002601	UniProt	7	Olfactory
OR2Y1_HUMAN	HTP_002628	UniProt	7	Olfactory
O52J3_HUMAN	HTP_002656	UniProt	7	Olfactory
OR5T2_HUMAN	HTP_002663	UniProt	7	Olfactory
OR4KH_HUMAN	HTP_002726	UniProt	7	Olfactory
O11H7_HUMAN	HTP_002766	UniProt	7	Olfactory
O52A5_HUMAN	HTP_002795	UniProt	7	Olfactory
OR4D1_HUMAN	HTP_002898	UniProt	7	Olfactory
DRD1_HUMAN	HTP_002902	UniProt	7	Olfactory
O52N2_HUMAN	HTP_002944	UniProt	7	Olfactory
OR4N4_HUMAN	HTP_002953	UniProt	7	Olfactory
O10G9_HUMAN	HTP_002965	UniProt	7	Olfactory
OR1A1_HUMAN	HTP_002991	UniProt	7	Olfactory
OR2C3_HUMAN	HTP_003032	UniProt	7	Olfactory
O52N4_HUMAN	HTP_003127	UniProt	7	Olfactory
O51E1_HUMAN	HTP_003131	UniProt	7	Olfactory
OR4DA_HUMAN	HTP_003144	UniProt	7	Olfactory
OR4DB_HUMAN	HTP_003154	UniProt	7	Olfactory
OR7C2_HUMAN	HTP_003214	UniProt	7	Olfactory
OR5F1_HUMAN	HTP_003216	UniProt	7	Olfactory
OR6C1_HUMAN	HTP_003272	UniProt	7	Olfactory
OR4C6_HUMAN	HTP_003281	UniProt	7	Olfactory
O10W1_HUMAN	HTP_003291	UniProt	7	Olfactory
OR2H2_HUMAN	HTP_003294	UniProt	7	Olfactory
OR2K2_HUMAN	HTP_003321	UniProt	7	Olfactory
O13J1_HUMAN	HTP_003322	UniProt	7	Olfactory
OR9A2_HUMAN	HTP_003324	UniProt	7	Olfactory
O2A12_HUMAN	HTP_003325	UniProt	7	Olfactory
OR6B1_HUMAN	HTP_003327	UniProt	7	Olfactory
O51B5_HUMAN	HTP_003362	UniProt	7	Olfactory
OR4CB_HUMAN	HTP_003386	UniProt	7	Olfactory
OR6B2_HUMAN	HTP_003461	UniProt	7	Olfactory
OR1L1_HUMAN	HTP_003463	UniProt	7	Olfactory
O5AK2_HUMAN	HTP_003466	UniProt	7	Olfactory
OR3A1_HUMAN	HTP_003474	UniProt	7	Olfactory
O10G6_HUMAN	HTP_003481	UniProt	7	Olfactory
OR7C1_HUMAN	HTP_003506	UniProt	7	Olfactory
OR6C2_HUMAN	HTP_003537	UniProt	7	Olfactory
O52M1_HUMAN	HTP_003546	UniProt	7	Olfactory
OR9A4_HUMAN	HTP_003692	UniProt	7	Olfactory
OR4A5_HUMAN	HTP_003847	UniProt	7	Olfactory
O10D3_HUMAN	HTP_003850	UniProt	7	Olfactory
OR5R1_HUMAN	HTP_003853	UniProt	7	Olfactory
OR5DG_HUMAN	HTP_003923	UniProt	7	Olfactory
O6C75_HUMAN	HTP_003949	UniProt	7	Olfactory
O10H1_HUMAN	HTP_003982	UniProt	7	Olfactory
OR5P2_HUMAN	HTP_004029	UniProt	7	Olfactory
KISSR_HUMAN	HTP_004034	UniProt	7	Olfactory
OR4M1_HUMAN	HTP_004039	UniProt	7	Olfactory
OR4K5_HUMAN	HTP_004042	UniProt	7	Olfactory
OR4KE_HUMAN	HTP_004044	UniProt	7	Olfactory
OR2T7_HUMAN	HTP_004045	UniProt	7	Olfactory
OR5C1_HUMAN	HTP_004062	UniProt	7	Olfactory
OR1N2_HUMAN	HTP_004065	UniProt	7	Olfactory
O2AG2_HUMAN	HTP_004116	UniProt	7	Olfactory
OR2Z1_HUMAN	HTP_004121	UniProt	7	Olfactory
OR6C3_HUMAN	HTP_004207	UniProt	7	Olfactory
OR6X1_HUMAN	HTP_004221	UniProt	7	Olfactory
O10A6_HUMAN	HTP_004224	UniProt	7	Olfactory
OR4Q2_HUMAN	HTP_004242	UniProt	7	Olfactory
OR7AA_HUMAN	HTP_004272	UniProt	7	Olfactory
OR4K1_HUMAN	HTP_004311	UniProt	7	Olfactory
GP148_HUMAN	HTP_004353	UniProt	7	Olfactory
O10P1_HUMAN	HTP_004398	UniProt	7	Olfactory
OR9Q2_HUMAN	HTP_004405	UniProt	7	Olfactory
OR1N1_HUMAN	HTP_004431	UniProt	7	Olfactory
OR1J1_HUMAN	HTP_004432	UniProt	7	Olfactory
OR1J2_HUMAN	HTP_004433	UniProt	7	Olfactory
OR2J1_HUMAN	HTP_004438	UniProt	7	Olfactory
O11A1_HUMAN	HTP_004439	UniProt	7	Olfactory
OR2H1_HUMAN	HTP_004440	UniProt	7	Olfactory
OR5A1_HUMAN	HTP_004515	UniProt	7	Olfactory
OR4N2_HUMAN	HTP_004554	UniProt	7	Olfactory
OR4K2_HUMAN	HTP_004559	UniProt	7	Olfactory
OR5W2_HUMAN	HTP_004598	UniProt	7	Olfactory
O51A7_HUMAN	HTP_004601	UniProt	7	Olfactory
O52I2_HUMAN	HTP_004602	UniProt	7	Olfactory
O51L1_HUMAN	HTP_004613	UniProt	7	Olfactory
OR1K1_HUMAN	HTP_004654	UniProt	7	Olfactory
OR8A1_HUMAN	HTP_004683	UniProt	7	Olfactory
O14J1_HUMAN	HTP_004758	UniProt	7	Olfactory
OR4S1_HUMAN	HTP_004764	UniProt	7	Olfactory
OR4F6_HUMAN	HTP_004768	UniProt	7	Olfactory
OR1A2_HUMAN	HTP_004778	UniProt	7	Olfactory
O5AR1_HUMAN	HTP_004795	UniProt	7	Olfactory
O4F15_HUMAN	HTP_004832	UniProt	7	Olfactory
OR8B8_HUMAN	HTP_004874	UniProt	7	Olfactory
O10A5_HUMAN	HTP_004880	UniProt	7	Olfactory
O2AG1_HUMAN	HTP_004881	UniProt	7	Olfactory
O10A2_HUMAN	HTP_004890	UniProt	7	Olfactory
O10H3_HUMAN	HTP_004919	UniProt	7	Olfactory
O52N1_HUMAN	HTP_004973	UniProt	7	Olfactory
OR2M5_HUMAN	HTP_010116	UniProt	7	Olfactory
O2T35_HUMAN	HTP_010134	UniProt	7	Olfactory
OR2L8_HUMAN	HTP_010199	UniProt	7	Olfactory
OR1E1_HUMAN	HTP_010322	UniProt	7	Olfactory
OR2L5_HUMAN	HTP_010330	UniProt	7	Olfactory
OR2J2_HUMAN	HTP_010376	UniProt	7	Olfactory
O11H2_HUMAN	HTP_010384	UniProt	7	Olfactory
OR2M7_HUMAN	HTP_010442	UniProt	7	Olfactory
O10H4_HUMAN	HTP_010463	UniProt	7	Olfactory
OR2M3_HUMAN	HTP_010527	UniProt	7	Olfactory
OR2T5_HUMAN	HTP_010574	UniProt	7	Olfactory
OR4F5_HUMAN	HTP_010593	UniProt	7	Olfactory
O2T29_HUMAN	HTP_010652	UniProt	7	Olfactory
OR4F4_HUMAN	HTP_010685	UniProt	7	Olfactory
A0A0G2JNH3_HUMAN	HTP_010814	UniProt	7	Olfactory
O10G2_HUMAN	HTP_011001	UniProt	7	Olfactory
OR4KF_HUMAN	HTP_011006	UniProt	7	Olfactory
A0A126GWI2_HUMAN	HTP_152452	UniProt	7	Olfactory
A0A286YEU6_HUMAN	HTP_152459	UniProt	7	Olfactory
A0A2R8Y4L6_HUMAN	HTP_152465	UniProt	7	Olfactory
A0A2R8YEG4_HUMAN	HTP_152473	UniProt	7	Olfactory
A0A2R8YEH3_HUMAN	HTP_152474	UniProt	7	Olfactory
A0A2R8YEV3_HUMAN	HTP_152475	UniProt	7	Olfactory
A0A3B3IT45_HUMAN	HTP_152476	UniProt	7	Olfactory
ORN4C_HUMAN	HTP_200166	UniProt	7	Olfactory
ORM2B_HUMAN	HTP_200183	UniProt	7	Olfactory
A0A4W9AIG4_HUMAN	HTP_200312	UniProt	7	Olfactory
NPT3_HUMAN	HTP_000003	TCDB	11	SLC_1
S22AH_HUMAN	HTP_004925	TCDB	11	SLC_1
S29A1_HUMAN	HTP_002245	TCDB	11	SLC_1
S29A2_HUMAN	HTP_001991	TCDB	11	SLC_1
S29A4_HUMAN	HTP_000429	TCDB	11	SLC_1
S36A1_HUMAN	HTP_002660	TCDB	11	SLC_1
S36A4_HUMAN	HTP_000685	TCDB	11	SLC_1
S38A1_HUMAN	HTP_004698	TCDB	11	SLC_1
S38A2_HUMAN	HTP_003928	TCDB	11	SLC_1
S38A3_HUMAN	HTP_004421	TCDB	11	SLC_1
S38A6_HUMAN	HTP_000283	TCDB	11	SLC_1
SO2A1_HUMAN	HTP_001866	TCDB	11	SLC_1
NRAM1_HUMAN	HTP_002318	TCDB	12	SLC_2
S15A1_HUMAN	HTP_010770	TCDB	12	SLC_2
S15A2_HUMAN	HTP_003059	TCDB	12	SLC_2
S15A3_HUMAN	HTP_004740	TCDB	12	SLC_2
S15A4_HUMAN	HTP_004849	TCDB	12	SLC_2
MOT1_HUMAN	HTP_001472	TCDB	12	SLC_2
MOT10_HUMAN	HTP_003262	TCDB	12	SLC_2
MOT11_HUMAN	HTP_001323	TCDB	12	SLC_2
MOT8_HUMAN	HTP_003388	TCDB	12	SLC_2
MOT4_HUMAN	HTP_001268	TCDB	12	SLC_2
MOT5_HUMAN	HTP_001807	TCDB	12	SLC_2
MOT6_HUMAN	HTP_001806	TCDB	12	SLC_2
MOT7_HUMAN	HTP_000598	TCDB	12	SLC_2
MOT2_HUMAN	HTP_003279	TCDB	12	SLC_2
MOT3_HUMAN	HTP_003284	TCDB	12	SLC_2
NPT1_HUMAN	HTP_000613	TCDB	12	SLC_2
S17A5_HUMAN	HTP_002565	TCDB	12	SLC_2
VGLU2_HUMAN	HTP_002774	TCDB	12	SLC_2
VGLU1_HUMAN	HTP_002772	TCDB	12	SLC_2
VGLU3_HUMAN	HTP_004442	TCDB	12	SLC_2
VMAT1_HUMAN	HTP_001567	TCDB	12	SLC_2
S19A1_HUMAN	HTP_002636	TCDB	12	SLC_2
S19A2_HUMAN	HTP_000490	TCDB	12	SLC_2
S19A3_HUMAN	HTP_002722	TCDB	12	SLC_2
S22A1_HUMAN	HTP_000411	TCDB	12	SLC_2
S22AB_HUMAN	HTP_001720	TCDB	12	SLC_2
S22AC_HUMAN	HTP_004460	TCDB	12	SLC_2
S22AE_HUMAN	HTP_002158	TCDB	12	SLC_2
S22AF_HUMAN	HTP_002410	TCDB	12	SLC_2
S22AG_HUMAN	HTP_001082	TCDB	12	SLC_2
S22A2_HUMAN	HTP_000412	TCDB	12	SLC_2
S22A3_HUMAN	HTP_001178	TCDB	12	SLC_2
S22A4_HUMAN	HTP_004423	TCDB	12	SLC_2
S22A5_HUMAN	HTP_001503	TCDB	12	SLC_2
S22A9_HUMAN	HTP_004024	TCDB	12	SLC_2
S23A1_HUMAN	HTP_010966	TCDB	12	SLC_2
S26A3_HUMAN	HTP_000303	TCDB	12	SLC_2
S26A4_HUMAN	HTP_003721	TCDB	12	SLC_2
S26A6_HUMAN	HTP_001457	TCDB	12	SLC_2
GTR1_HUMAN	HTP_002012	TCDB/CATH	12	SLC_2
GTR10_HUMAN	HTP_000267	TCDB	12	SLC_2
GTR11_HUMAN	HTP_002773	TCDB	12	SLC_2
GTR12_HUMAN	HTP_001572	TCDB	12	SLC_2
MYCT_HUMAN	HTP_003549	TCDB	12	SLC_2
GTR14_HUMAN	HTP_003500	TCDB	12	SLC_2
GTR2_HUMAN	HTP_002011	TCDB	12	SLC_2
GTR3_HUMAN	HTP_010657	TCDB/CATH	12	SLC_2
GLUT4_HUMAN	HTP_002978	TCDB	12	SLC_2
GTR5_HUMAN	HTP_003778	TCDB	12	SLC_2
GTR6_HUMAN	HTP_000551	TCDB	12	SLC_2
GTR8_HUMAN	HTP_003217	TCDB	12	SLC_2
GTR9_HUMAN	HTP_004083	TCDB	12	SLC_2
G6PT2_HUMAN	HTP_001100	TCDB	12	SLC_2
G6PT3_HUMAN	HTP_004155	TCDB	12	SLC_2
SPX3_HUMAN	HTP_003460	TCDB	12	SLC_2
S40A1_HUMAN	HTP_001142	TCDB	12	SLC_2
B3AT_HUMAN	HTP_003229	TCDB/CATH	12	SLC_2
B3A4_HUMAN	HTP_004854	TCDB	12	SLC_2
SC6A1_HUMAN	HTP_002606	TCDB	12	SLC_2
S6A11_HUMAN	HTP_001316	TCDB	12	SLC_2
S6A12_HUMAN	HTP_001315	TCDB	12	SLC_2
S6A13_HUMAN	HTP_003529	TCDB	12	SLC_2
S6A14_HUMAN	HTP_000670	TCDB	12	SLC_2
SC6A2_HUMAN	HTP_000690	TCDB	12	SLC_2
SC6A3_HUMAN	HTP_001893	TCDB	12	SLC_2
SC6A4_HUMAN	HTP_004640	TCDB	12	SLC_2
SC6A5_HUMAN	HTP_004715	TCDB	12	SLC_2
SC6A6_HUMAN	HTP_003189	TCDB	12	SLC_2
SC6A7_HUMAN	HTP_000829	TCDB	12	SLC_2
SC6A8_HUMAN	HTP_001668	TCDB	12	SLC_2
SC6A9_HUMAN	HTP_001317	TCDB	12	SLC_2
AAA1_HUMAN	HTP_001282	TCDB	12	SLC_2
XCT_HUMAN	HTP_002497	TCDB	12	SLC_2
S7A13_HUMAN	HTP_000568	TCDB	12	SLC_2
LAT1_HUMAN	HTP_004001	TCDB	12	SLC_2
YLAT2_HUMAN	HTP_004833	TCDB	12	SLC_2
YLAT1_HUMAN	HTP_002857	TCDB	12	SLC_2
LAT2_HUMAN	HTP_001278	TCDB	12	SLC_2
BAT1_HUMAN	HTP_001593	TCDB	12	SLC_2
SO1A2_HUMAN	HTP_002582	TCDB	12	SLC_2
SO1B1_HUMAN	HTP_002546	TCDB	12	SLC_2
SO1B3_HUMAN	HTP_004486	TCDB	12	SLC_2
SO1C1_HUMAN	HTP_004922	TCDB	12	SLC_2
SO2B1_HUMAN	HTP_002037	TCDB	12	SLC_2
SO3A1_HUMAN	HTP_002484	TCDB	12	SLC_2
SO4A1_HUMAN	HTP_003167	TCDB	12	SLC_2
SO5A1_HUMAN	HTP_004356	TCDB	12	SLC_2

## Sheet: STable 9 - NNSearch evaluation
	TP	FP	FN	TN	Sensitvity	Specificity	Balanced accuracy
Rhodopsin	151	3866	2	4090	0.986928	0.514077	0.750503
Aquaporin	53	137	2	4802	0.963636	0.972262	0.967949
single helix bin	1	50	0	866	1	0.945415	0.972707
SLC_1	60	0	6	5376	0.909091	1	0.954545
Integrin	300	50	0	10825	1	0.995402	0.997701
ABC_2	7	126	8	2598	0.466667	0.953744	0.710206
KCN_3	120	0	33	7956	0.784314	1	0.892157
ATP_1	116	0	74	8800	0.610526	1	0.805263
Neurotransmitter-gated ion-channel	21	38	0	3133	1	0.988016	0.994008
SLC_2	1214	1	2527	32450	0.324512	0.999969	0.662241
ABC_1	16	549	5	2622	0.761905	0.826868	0.794387
ABC_3	21	0	0	3171	1	1	1
Olfactory	23005	3866	0	48809	1	0.926607	0.963303
KCN_1	120	147	0	6957	1	0.979307	0.989654
CACN_2	12	23	3	2701	0.8	0.991557	0.895778
Eicosanoid/glutathione metabolism-like domain	1	28	2	1343	0.333333	0.979577	0.656455

## Sheet: STable 10 - NNSearch training
Balanced accuracy →	TRAIN	VALIDATION	TEST
Rhodopsin	0.928903	0.902943	0.750503
Aquaporin	0.975604	0.938701	0.967949
single helix bin	0.976802	0.943483	0.972707
SLC_1	0.963248	0.938772	0.954545
Integrin	0.951698	0.92398	0.997701
ABC_2	0.951654	0.925903	0.710206
KCN_3	0.949782	0.935687	0.892157
ATP_1	0.968274	0.954351	0.805263
Neurotransmitter-gated ion-channel	0.941381	0.924381	0.994008
SLC_2	0.965296	0.947415	0.662241
ABC_1	0.978303	0.955579	0.794387
ABC_3	0.957785	0.929606	1
Olfactory	0.965759	0.938129	0.963303
KCN_1	0.983446	0.947839	0.989654
CACN_2	0.942102	0.921224	0.895778
Eicosanoid/glutathione metabolism-like domain	0.972489	0.954509	0.656455

[truncated: 10 more sheets: STable 11 - Bootstrap , STable 12 - cluster scores, STable 13 - cluster scores2, STable 14 - best matrix (ARI), STable 15 - best matrix (AMI), STable 16 - benchmark set clust, STable 17 - all clusters, STable 18 - clusters quality, STable 19 - populated clusters, STable 20 - GeneOntology]
